# Supplementary material for: Innate immune responsiveness predicts enhanced cellular immunity and symptomatic disease after controlled human influenza infection
Source: Nat Med. 2026 Jul 1;32(7):2556–69. doi: 10.1038/s41591-026-04483-7 (PMC13375583; doi:10.1038/s41591-026-04483-7)
Supplement: Supplementary file 4 — Tables 1−10. [file 41591_2026_4483_MOESM4_ESM.xlsx]

## Sheet: Index
Supplementary Tables
Supplementary Table 1. Significant DEGs and DEG-enriched pathways between groups pre-inoculation and at day 3 p.i.
Supplementary Table 2. List of DEGs (n = 431) between symptomatics and asymptomatics in the nasal mucosa at baseline.
Supplementary Table 3. Significant DEGs in the blood and the nasal mucosa post-inoculation compared to pre-inoculation expression levels.
Supplementary Table 4. List of DEGs in the blood of uninfected participants at day 14 p.i. compared to pre-inoculation expression levels.
Supplementary Table 5. DEG-enriched pathways in the blood of uninfected participants at day 14 p.i.
Supplementary Table 6. List of gene names of DEGs included in Supplementary Fig. 2,4.
Supplementary Table 7. maSigPro cluster 2 DEG expression levels in the blood post-inoculation compared to pre-inoculation.
Supplementary Table 8. Markers and antibodies used for flow cytometry staining.
Supplementary Table 9. MEFISTO model configuration.
Supplementary Table 10. Vector autoregression (VAR) framework models.

## Sheet: Suppl. Table 1
Supplementary Table 1. Significant DEGs and DEG-enriched pathways between groups pre-inoculation and at day 3 p.i. The top 10 DEGs out of 431 between symptomatics and asymptomatics in the nasal mucosa at baseline are shown based on significance (the full list of the 431 DEGs is shown in Supplementary Table 2).
			ENSG	Gene	Info. From HUGO Gene Nomenclature Committee (HGNC)	padj	log2FoldChange
BL	Blood	Infected vs Uninfected	ENSG00000284138	ATP6V0CP4	ATPase H+ transporting V0 subunit c pseudogene 4	0.00708923	-1.77779
		Symptomatic vs Asymptomatic	ENSG00000248874	LINC02899	long intergenic non-protein coding RNA 2899	0.00118281	-4.22355
			ENSG00000120645	IQSEC3	IQ motif and Sec7 domain ArfGEF 3	0.0364192	3.01095
	Nasal	Infected vs Uninfected	ENSG00000210195	MT-TT	mitochondrially encoded tRNA-Thr (ACN)	0.000499135	2.43554
			ENSG00000225630	MTND2P28	MT-ND2 pseudogene 28	0.000499135	-3.11839
			ENSG00000197978	GOLGA6L9	golgin A6 family like 9	0.00506621	3.35227
			ENSG00000170426	SDR9C7	short chain dehydrogenase/reductase family 9C member 7	0.01505	-4.2268
			ENSG00000087494	PTHLH	parathyroid hormone like hormone	0.01505	-2.79514
			ENSG00000171476	HOPX	HOP homeobox	0.0494572	-2.97284
	Nasal	Symptomatic vs Asymptomatic	ENSG00000242028	HYPK	huntingtin interacting protein K	4.92881e-05	1.35693
			ENSG00000047249	ATP6V1H	ATPase H+ transporting V1 subunit H	0.00186112	-0.505812
			ENSG00000108242	CYP2C18	cytochrome P450 family 2 subfamily C member 18	0.00399906	-1.42128
			ENSG00000181191	PJA1	praja ring finger ubiquitin ligase 1	0.00514495	-0.444602
			ENSG00000281183	NPTN-IT1	NPTN intronic transcript 1	0.00514495	1.13864
			ENSG00000009724	MASP2	MBL associated serine protease 2	0.00514495	1.12279
			ENSG00000167916	KRT24	keratin 24	0.00514495	-4.66417
			ENSG00000115241	PPM1G	protein phosphatase, Mg2+/Mn2+ dependent 1G	0.00514495	-0.47509
			ENSG00000237037	NDUFA6-DT	NDUFA6 divergent transcript	0.00514495	1.92178
			ENSG00000111057	KRT18	keratin 18	0.00840394	-0.975217
D3	Nasal	Symptomatic vs Asymptomatic	ENSG00000242770	CD200R1L-AS1	CD200R1L antisense RNA 1	0.00106483	1.79705
			ENSG00000211459	MT-RNR1	Mitochondrially encoded 12S rRNA	0.0108068	-1.1125
			ENSG00000263711	LINC02864	Long intergenic non-protein coding RNA 2864	0.0167782	-5.89984
			ENSG00000105427	CNFN	Cornifelin	0.0235787	-2.89448
			ENSG00000143556	S100A7	S100 calcium binding protein A7	0.0235787	-2.80135
			ENSG00000198840	MT-ND3	Mitochondrially encoded NADH:ubiquinone oxidoreductase core subunit 3	0.0257395	-0.650083
			ENSG00000155957	TMBIM4	Transmembrane BAX inhibitor motif containing 4	0.0467855	0.767364
			ENSG00000205702	CYP2D7	Cytochrome P450 family 2 subfamily D member 7 (gene/pseudogene)	0.0487405	1.79303
			ENSG00000287593	X.9	Novel transcript, antisense to ADTRP	0.0487405	1.2413

## Sheet: Suppl. Table 2
Supplementary Table 2. List of DEGs (n = 431) between symptomatics and asymptomatics in the nasal mucosa at baseline.
Gene Name	ENSG	Description	baseMean	log2FoldChange	lfcSE	stat	pvalue	padj
X	ENSG00000280046	Tec.	194.817	1.04984	0.167235	6.27762	3.43796e-10	5.60559e-06
HYPK	ENSG00000242028	Huntingtin interacting protein K	130.121	1.35693	0.233331	5.81549	6.04577e-09	4.92881e-05
ATP6V1H	ENSG00000047249	ATPase H+ transporting V1 subunit H	962.531	-0.505812	0.101145	-5.00087	5.70722e-07	0.00186112
X	ENSG00000279744	Tec.	104.416	1.00372	0.197905	5.07169	3.94301e-07	0.00186112
X	ENSG00000279759	Tec.	205.574	0.987392	0.197099	5.00963	5.45339e-07	0.00186112
CYP2C18	ENSG00000108242	Cytochrome P450 family 2 subfamily C member 18	217.808	-1.42128	0.295173	-4.81505	1.47159e-06	0.00399906
MASP2	ENSG00000009724	MBL associated serine protease 2	121.658	1.12279	0.240107	4.67623	2.92196e-06	0.00514495
PPM1G	ENSG00000115241	Protein phosphatase, Mg2+/Mn2+ dependent 1G	2312.08	-0.47509	0.102417	-4.63877	3.50491e-06	0.00514495
KRT24	ENSG00000167916	Keratin 24	6043.31	-4.66417	1.00448	-4.64338	3.42747e-06	0.00514495
PJA1	ENSG00000181191	Praja ring finger ubiquitin ligase 1	741.01	-0.444602	0.094078	-4.72588	2.29118e-06	0.00514495
NDUFA6-DT	ENSG00000237037	NDUFA6 divergent transcript	35.0286	1.92178	0.415721	4.62277	3.78653e-06	0.00514495
NPTN-IT1	ENSG00000281183	NPTN intronic transcript 1	161.264	1.13864	0.242022	4.70471	2.54233e-06	0.00514495
KRT18	ENSG00000111057	Keratin 18	8042.79	-0.975217	0.216571	-4.50299	6.70047e-06	0.00840394
DPYSL2	ENSG00000092964	Dihydropyrimidinase like 2	126.501	-0.808222	0.181348	-4.45675	8.32131e-06	0.00969135
TMEM161B-DT	ENSG00000247828	TMEM161B divergent transcript	1034.42	0.86407	0.195273	4.42493	9.64758e-06	0.0104869
ZNF750	ENSG00000141579	Zinc finger protein 750	1101.24	-1.0857	0.247568	-4.38546	1.15742e-05	0.0117731
CENPV	ENSG00000166582	Centromere protein V	209.346	0.986934	0.225706	4.37265	1.2275e-05	0.0117731
NKTR	ENSG00000114857	Natural killer cell triggering receptor	4387.19	0.877896	0.202375	4.33797	1.43806e-05	0.0127869
RNPC3	ENSG00000185946	RNA binding region (RNP1, RRM) containing 3	729.129	0.899952	0.207834	4.33016	1.49004e-05	0.0127869
CLCN6	ENSG00000011021	Chloride voltage-gated channel 6	767.383	0.674685	0.157434	4.2855	1.82329e-05	0.0134453
GJB6	ENSG00000121742	Gap junction protein beta 6	191.051	-2.87472	0.669682	-4.29266	1.76544e-05	0.0134453
CTNNBL1	ENSG00000132792	Catenin beta like 1	1009.51	-0.504959	0.118659	-4.25556	2.08525e-05	0.0134453
RAC1	ENSG00000136238	Rac family small GTPase 1	7973.4	-0.850137	0.200063	-4.24934	2.144e-05	0.0134453
UQCRFS1	ENSG00000169021	Ubiquinol-cytochrome c reductase, Rieske iron-sulfur polypeptide 1	1297.5	-0.580593	0.136499	-4.25347	2.10479e-05	0.0134453
UBE2L3	ENSG00000185651	Ubiquitin conjugating enzyme E2 L3	2388.56	-0.652293	0.151784	-4.29751	1.72728e-05	0.0134453
OR7E7P	ENSG00000238228	Olfactory receptor family 7 subfamily E member 7 pseudogene	32.2706	1.688	0.394757	4.27603	1.90252e-05	0.0134453
PRSS3	ENSG00000010438	Serine protease 3	340.366	-3.1652	0.74961	-4.22246	2.41645e-05	0.0135426
REEP6	ENSG00000115255	Receptor accessory protein 6	357.826	-0.820195	0.194564	-4.21555	2.49175e-05	0.0135426
PAN2	ENSG00000135473	Poly(A) specific ribonuclease subunit PAN2	1111.21	0.804898	0.190922	4.21584	2.48855e-05	0.0135426
CIB2	ENSG00000136425	Calcium and integrin binding family member 2	180.794	-1.36507	0.322571	-4.23183	2.31801e-05	0.0135426
X	ENSG00000272836	Novel transcript, antisense to SELO.	35.6891	1.16485	0.277031	4.20478	2.6134e-05	0.0137456
MYL12B	ENSG00000118680	Myosin light chain 12B	7255.47	-0.604583	0.144073	-4.19637	2.71225e-05	0.0138198
TGM5	ENSG00000104055	Transglutaminase 5	124.242	-2.91988	0.697329	-4.18724	2.82369e-05	0.0139516
X	ENSG00000287778	Novel transcript, antisense to HS3ST1.	650.391	0.852854	0.205769	4.14471	3.40248e-05	0.0163169
PPP2R2C	ENSG00000074211	Protein phosphatase 2 regulatory subunit Bgamma	140.04	-2.89852	0.700699	-4.13662	3.52464e-05	0.0164198
CSTB	ENSG00000160213	Cystatin B	9085.23	-2.10609	0.510322	-4.12697	3.67568e-05	0.0166478
SMARCD2	ENSG00000108604	SWI/SNF related BAF chromatin remodeling complex subunit D2	2261.63	-0.616689	0.150117	-4.10805	3.99019e-05	0.0166601
FAM83C	ENSG00000125998	Family with sequence similarity 83 member C	299.429	-3.04143	0.739793	-4.11119	3.93632e-05	0.0166601
AP1M2	ENSG00000129354	Adaptor related protein complex 1 subunit mu 2	1819	-0.589401	0.143222	-4.11529	3.86699e-05	0.0166601
RAN	ENSG00000132341	RAN, member RAS oncogene family	3248.91	-0.632723	0.154343	-4.09945	4.14132e-05	0.0166601
CAPN14	ENSG00000214711	Calpain 14	1293.45	-3.13122	0.764311	-4.09678	4.1893e-05	0.0166601
EPB41L3	ENSG00000082397	Erythrocyte membrane protein band 4.1 like 3	219.753	-1.32844	0.326474	-4.06904	4.72072e-05	0.0167329
ANKRD61	ENSG00000157999	Ankyrin repeat domain 61	68.8825	1.13875	0.279426	4.07532	4.59503e-05	0.0167329
UQCC4	ENSG00000174109	Ubiquinol-cytochrome c reductase complex assembly factor 4	210.619	-0.79325	0.194947	-4.06906	4.72025e-05	0.0167329
MRFAP1	ENSG00000179010	Morf4 family associated protein 1	6272.02	-0.512435	0.125775	-4.07423	4.61669e-05	0.0167329
TRIM52	ENSG00000183718	Tripartite motif containing 52	441.071	0.887411	0.217472	4.08058	4.4924e-05	0.0167329
JMJD8	ENSG00000161999	Jumonji domain containing 8	348.823	-0.471943	0.116364	-4.05576	4.99718e-05	0.0169748
X	ENSG00000285979	Novel transcript, antisense to FAM192A.	180.963	0.978122	0.241024	4.05819	4.94539e-05	0.0169748
FKBP4	ENSG00000004478	FKBP prolyl isomerase 4	1739.11	-0.743871	0.185428	-4.01164	6.02991e-05	0.0184783
AP2S1	ENSG00000042753	Adaptor related protein complex 2 subunit sigma 1	1207	-1.04702	0.263456	-3.97418	7.06221e-05	0.0184783
TRAF5	ENSG00000082512	TNF receptor associated factor 5	424.591	0.947308	0.236883	3.99906	6.3594e-05	0.0184783
SLC15A1	ENSG00000088386	Solute carrier family 15 member 1	154.328	-2.41145	0.606585	-3.97546	7.02437e-05	0.0184783
MAPK3	ENSG00000102882	Mitogen-activated protein kinase 3	1777.6	-0.69298	0.172966	-4.00645	6.16384e-05	0.0184783
GRPEL1	ENSG00000109519	GrpE like 1, mitochondrial	762.639	-0.563629	0.14205	-3.96783	7.25306e-05	0.0184783
ARR3	ENSG00000120500	Arrestin 3	65.8901	1.21416	0.305629	3.97266	7.10749e-05	0.0184783
IRX6	ENSG00000159387	Iroquois homeobox 6	65.2994	-2.46901	0.617961	-3.99541	6.45823e-05	0.0184783
IVL	ENSG00000163207	Involucrin	1462.89	-4.27458	1.06611	-4.00952	6.08435e-05	0.0184783
CLIC3	ENSG00000169583	Chloride intracellular channel 3	444.462	-3.20573	0.798037	-4.01702	5.89397e-05	0.0184783
TMEM63A	ENSG00000196187	Transmembrane protein 63A	3555.59	0.457611	0.113687	4.02518	5.69323e-05	0.0184783
SORBS2-AS1	ENSG00000233110	SORBS2 antisense RNA 1	52.8437	1.47186	0.37093	3.96802	7.24711e-05	0.0184783
LINC02300	ENSG00000258175	Long intergenic non-protein coding RNA 2300	112.92	1.48158	0.371869	3.98415	6.77235e-05	0.0184783
SPICP3	ENSG00000262503	Spi-C transcription factor pseudogene 3	48.1336	1.22974	0.308109	3.99125	6.57249e-05	0.0184783
NBPF11	ENSG00000263956	NBPF member 11	618.476	0.643844	0.16122	3.99358	6.50826e-05	0.0184783
LINC02560	ENSG00000268307	Long intergenic non-protein coding RNA 2560	47.1392	-2.96683	0.743579	-3.98993	6.6092e-05	0.0184783
ZNF621	ENSG00000172888	Zinc finger protein 621	1115	0.5881	0.148416	3.96251	7.41659e-05	0.0186042
ECH1	ENSG00000104823	Enoyl-CoA hydratase 1	918.611	-0.656161	0.166438	-3.94237	8.06807e-05	0.0199318
X	ENSG00000261067	Novel transcript	30.5479	1.44325	0.366518	3.93773	8.22559e-05	0.0200176
PRDX2	ENSG00000167815	Peroxiredoxin 2	1305.12	-0.809634	0.205902	-3.93212	8.41985e-05	0.0201891
PSMD8	ENSG00000099341	Proteasome 26S subunit, non-ATPase 8	2162.92	-0.673171	0.17295	-3.89229	9.9301e-05	0.0213676
EPHX3	ENSG00000105131	Epoxide hydrolase 3	355.068	-2.66544	0.682217	-3.90703	9.34378e-05	0.0213676
ATP6V0E1	ENSG00000113732	ATPase H+ transporting V0 subunit e1	2956.1	-0.544084	0.139133	-3.91054	9.20906e-05	0.0213676
BZW2	ENSG00000136261	Basic leucine zipper and W2 domains 2	1133.01	-0.450196	0.115779	-3.8884	0.000100908	0.0213676
IL1RN	ENSG00000136689	Interleukin 1 receptor antagonist	4244.1	-2.57804	0.662669	-3.89039	0.000100084	0.0213676
PSMC3	ENSG00000165916	Proteasome 26S subunit, ATPase 3	3217.69	-0.713785	0.183006	-3.90034	9.60569e-05	0.0213676
FOXG1	ENSG00000176165	Forkhead box G1	354.474	0.794588	0.204	3.89503	9.81857e-05	0.0213676
EIF4EBP1	ENSG00000187840	Eukaryotic translation initiation factor 4E binding protein 1	340.392	-1.38265	0.354255	-3.90297	9.50201e-05	0.0213676
NBPF12	ENSG00000268043	NBPF member 12	817.158	0.779694	0.199714	3.90406	9.45923e-05	0.0213676
PYGL	ENSG00000100504	Glycogen phosphorylase L	2174.67	-0.704015	0.182077	-3.86658	0.000110374	0.0217899
PTGR1	ENSG00000106853	Prostaglandin reductase 1	1514.24	-0.62986	0.162737	-3.87042	0.000108646	0.0217899
PIGL	ENSG00000108474	Phosphatidylinositol glycan anchor biosynthesis class L	797.498	0.733331	0.1896	3.86777	0.000109835	0.0217899
VAT1	ENSG00000108828	Vesicle amine transport 1	1457.29	-0.606147	0.156755	-3.86685	0.00011025	0.0217899
FKBP1B	ENSG00000119782	FKBP prolyl isomerase 1B	71.4829	-0.914918	0.236093	-3.87524	0.000106518	0.0217899
NTAN1	ENSG00000157045	N-terminal asparagine amidase	152.786	-0.827939	0.214308	-3.86332	0.000111857	0.0217899
ERVW-1	ENSG00000242950	Endogenous retrovirus group W member 1, envelope	64.5314	1.56029	0.403965	3.86245	0.000112257	0.0217899
YBX1	ENSG00000065978	Y-box binding protein 1	6925.31	-0.54486	0.141741	-3.84404	0.000121026	0.0219258
KCTD17	ENSG00000100379	Potassium channel tetramerization domain containing 17	195.315	-1.30533	0.339502	-3.84483	0.000120637	0.0219258
DSG3	ENSG00000134757	Desmoglein 3	3457.12	-2.77191	0.719441	-3.85286	0.000116746	0.0219258
MFSD5	ENSG00000182544	Major facilitator superfamily domain containing 5	712.536	-0.828141	0.215392	-3.84482	0.000120642	0.0219258
LCMT1	ENSG00000205629	Leucine carboxyl methyltransferase 1	606.488	-0.570584	0.148162	-3.85108	0.000117597	0.0219258
X	ENSG00000228477	Ribosomal protein S2 (RPS2) pseudogene.	47.0624	1.67668	0.4348	3.85622	0.000115153	0.0219258
X	ENSG00000239665	N/A	591.21	0.882177	0.229787	3.8391	0.000123484	0.0221254
SLC20A2	ENSG00000168575	Solute carrier family 20 member 2	3037.77	-0.497237	0.129715	-3.83331	0.000126428	0.0224067
IMP3	ENSG00000177971	IMP U3 small nucleolar ribonucleoprotein 3	370.368	-0.71991	0.188142	-3.82642	0.000130023	0.0225637
X	ENSG00000265205	Novel transcript, antisense to SUPT6H.	85.2676	1.02783	0.268623	3.8263	0.000130082	0.0225637
HDAC1P2	ENSG00000233012	Histone deacetylase 1 pseudogene 2	34.1435	1.32621	0.346914	3.82288	0.000131902	0.0226385
SRSF9	ENSG00000111786	Serine and arginine rich splicing factor 9	1878.19	-0.34726	0.0909009	-3.8202	0.000133342	0.0226473
HMOX2	ENSG00000103415	Heme oxygenase 2	684.179	-0.928463	0.243511	-3.81282	0.000137391	0.0230944
FAIM2	ENSG00000135472	Fas apoptotic inhibitory molecule 2	93.5775	-1.12474	0.295965	-3.80024	0.000144555	0.0240506
ISOC2	ENSG00000063241	Isochorismatase domain containing 2	682.231	-0.79235	0.209134	-3.78873	0.000151422	0.0244534
ATP5F1A	ENSG00000152234	ATP synthase F1 subunit alpha	10059.7	-0.608827	0.160698	-3.78864	0.000151475	0.0244534
ZNF417	ENSG00000173480	Zinc finger protein 417	340.407	0.649154	0.171202	3.79175	0.000149589	0.0244534
PAXBP1-AS1	ENSG00000238197	PAXBP1 antisense RNA 1	241.315	0.867155	0.22905	3.78587	0.00015317	0.0244847
BCL7B	ENSG00000106635	BAF chromatin remodeling complex subunit BCL7B	798.863	-0.493219	0.13073	-3.77279	0.00016143	0.0247553
MDN1	ENSG00000112159	Midasin AAA ATPase 1	1860.38	0.626544	0.166697	3.75857	0.000170884	0.0247553
VPS25	ENSG00000131475	Vacuolar protein sorting 25 homolog	1311.48	-0.585485	0.155828	-3.75725	0.000171789	0.0247553
SCGB1A1	ENSG00000149021	Secretoglobin family 1A member 1	1490.31	-2.03482	0.539397	-3.7724	0.000161685	0.0247553
TM7SF2	ENSG00000149809	Transmembrane 7 superfamily member 2	1020.57	-0.850156	0.226393	-3.75523	0.000173184	0.0247553
CENPU	ENSG00000151725	Centromere protein U	294.244	-0.796649	0.211337	-3.76956	0.000163532	0.0247553
ELOC	ENSG00000154582	Elongin C	930.21	-0.462065	0.122599	-3.7689	0.000163966	0.0247553
DNAJC7	ENSG00000168259	DnaJ heat shock protein family (Hsp40) member C7	2110.58	-0.408065	0.108487	-3.76143	0.000168945	0.0247553
UQCR10	ENSG00000184076	Ubiquinol-cytochrome c reductase, complex III subunit X	506.639	-0.736982	0.196056	-3.75904	0.00017057	0.0247553
KRT10	ENSG00000186395	Keratin 10	2767.85	-2.03804	0.539369	-3.77856	0.00015774	0.0247553
NRARP	ENSG00000198435	NOTCH regulated ankyrin repeat protein	282.162	-1.24067	0.330114	-3.7583	0.000171074	0.0247553
X	ENSG00000232934	Novel transcript, antisense to ACSL5.	49.759	1.31913	0.35147	3.75319	0.0001746	0.0247553
X	ENSG00000286757	Novel transcript, antisense to CLYBL	36.4944	1.54335	0.410262	3.76186	0.000168657	0.0247553
OAZ1	ENSG00000104904	Ornithine decarboxylase antizyme 1	5956.33	-0.615816	0.164341	-3.74718	0.000178831	0.0247619
MTCH2	ENSG00000109919	Mitochondrial carrier 2	1094.93	-0.510526	0.136262	-3.74666	0.000179207	0.0247619
CSAD	ENSG00000139631	Cysteine sulfinic acid decarboxylase	689.517	0.78379	0.209103	3.74834	0.000178011	0.0247619
ENSA	ENSG00000143420	Endosulfine alpha	4828.48	-0.61706	0.165156	-3.73623	0.000186796	0.0247619
S100A11	ENSG00000163191	S100 calcium binding protein A11	8971.63	-0.943391	0.252321	-3.73886	0.000184858	0.0247619
RCAN2	ENSG00000172348	Regulator of calcineurin 2	41.9268	-1.44764	0.387242	-3.73835	0.000185234	0.0247619
ARC	ENSG00000198576	Activity regulated cytoskeleton associated protein	52.6443	-2.83667	0.758265	-3.74099	0.000183294	0.0247619
TEX52	ENSG00000283297	Testis expressed 52	99.1178	0.882576	0.236101	3.73813	0.000185397	0.0247619
TMEM115	ENSG00000126062	Transmembrane protein 115	845.552	-0.600821	0.160973	-3.73244	0.000189633	0.0248328
CREBZF	ENSG00000137504	CREB/ATF bZIP transcription factor	1707.59	0.451268	0.121066	3.72745	0.000193423	0.0248328
ATP5MC3	ENSG00000154518	ATP synthase membrane subunit c locus 3	2330.89	-0.720876	0.193255	-3.73018	0.000191345	0.0248328
SFN	ENSG00000175793	Stratifin	6455.35	-2.20189	0.590701	-3.72759	0.000193323	0.0248328
PAFAH1B3	ENSG00000079462	Platelet activating factor acetylhydrolase 1b catalytic subunit 3	243.101	-0.782036	0.21073	-3.71109	0.000206368	0.0253156
RAB11A	ENSG00000103769	RAB11A, member RAS oncogene family	6040.6	-0.613023	0.165068	-3.71376	0.000204205	0.0253156
GNAI2	ENSG00000114353	G protein subunit alpha i2	3113.13	-0.607824	0.163877	-3.70903	0.000208052	0.0253156
NHP2	ENSG00000145912	NHP2 ribonucleoprotein	811.434	-0.798236	0.214957	-3.71347	0.000204433	0.0253156
ARPC1A	ENSG00000241685	Actin related protein 2/3 complex subunit 1A	372.721	-0.909998	0.24512	-3.71246	0.000205254	0.0253156
RNF213-AS1	ENSG00000263069	RNF213 antisense RNA 1	462.306	0.608082	0.163533	3.71841	0.000200485	0.0253156
X	ENSG00000281195	Novel transcript.	158.272	1.20738	0.325366	3.71083	0.000206582	0.0253156
X	ENSG00000231731	Novel transcript, antisense to IWS1.	101.47	0.70694	0.190864	3.7039	0.000212309	0.0256422
TRIR	ENSG00000123144	Telomerase RNA component interacting RNase	2299.23	-0.626543	0.169429	-3.69796	0.000217339	0.0258665
ATP1A1-AS1	ENSG00000203865	ATP1A1 antisense RNA 1	485.735	0.787775	0.213006	3.69836	0.000216995	0.0258665
AIP	ENSG00000110711	AHR interacting HSP90 co-chaperone	528.144	-0.552817	0.149606	-3.69515	0.000219757	0.0259304
PGLYRP3	ENSG00000159527	Peptidoglycan recognition protein 3	148.574	-2.61257	0.707314	-3.69365	0.000221056	0.0259304
ATP6V1F	ENSG00000128524	ATPase H+ transporting V1 subunit F	1326.2	-0.688601	0.186618	-3.68989	0.000224355	0.0260043
PYM1	ENSG00000170473	PYM homolog 1, exon junction complex associated factor	818.66	-0.72284	0.195929	-3.68929	0.000224876	0.0260043
LRRC39	ENSG00000122477	Leucine rich repeat containing 39	51.8911	0.902576	0.245228	3.68056	0.000232727	0.0260466
NOSIP	ENSG00000142546	Nitric oxide synthase interacting protein	821.57	-0.812134	0.22084	-3.67747	0.000235555	0.0260466
AQP5	ENSG00000161798	Aquaporin 5	7303.58	-1.05059	0.285755	-3.67653	0.000236424	0.0260466
CCT3	ENSG00000163468	Chaperonin containing TCP1 subunit 3	3071.86	-0.509108	0.138348	-3.67992	0.00023331	0.0260466
GNG4	ENSG00000168243	G protein subunit gamma 4	39.6856	-1.37251	0.373132	-3.67836	0.00023474	0.0260466
PA2G4	ENSG00000170515	Proliferation-associated 2G4	1571.04	-0.635315	0.172544	-3.68205	0.000231363	0.0260466
MT-CO1	ENSG00000198804	Mitochondrially encoded cytochrome c oxidase I	279594	-0.700418	0.190458	-3.67754	0.000235495	0.0260466
GTF2I-AS1	ENSG00000232729	GTF2I antisense RNA 1	48.1947	1.16464	0.318541	3.65618	0.000256006	0.0280147
GAPDH	ENSG00000111640	Glyceraldehyde-3-phosphate dehydrogenase	20244	-0.910863	0.250129	-3.64157	0.000270976	0.0288651
LMTK3	ENSG00000142235	Lemur tyrosine kinase 3	210.041	-1.30419	0.357879	-3.64422	0.000268199	0.0288651
TRIM66	ENSG00000166436	Tripartite motif containing 66	1047.62	0.956922	0.262503	3.64537	0.000267007	0.0288651
SLC26A9	ENSG00000174502	Solute carrier family 26 member 9	194.944	-2.67871	0.735746	-3.64081	0.000271783	0.0288651
BLOC1S2	ENSG00000196072	Biogenesis of lysosomal organelles complex 1 subunit 2	742.1	-0.538486	0.147935	-3.64001	0.00027263	0.0288651
GPKOW	ENSG00000068394	G-patch domain and KOW motifs	639.741	-0.531452	0.146599	-3.6252	0.000288732	0.0294959
RRP36	ENSG00000124541	Ribosomal RNA processing 36	690.837	-0.534867	0.147402	-3.62862	0.000284942	0.0294959
EEFSEC	ENSG00000132394	Eukaryotic elongation factor, selenocysteine-tRNA specific	111.345	-0.836663	0.230481	-3.63008	0.000283338	0.0294959
ZNF23	ENSG00000167377	Zinc finger protein 23	68.3056	1.00944	0.2785	3.62457	0.000289441	0.0294959
LINC01551	ENSG00000186960	Long intergenic non-protein coding RNA 1551	88.6453	0.969572	0.266902	3.63269	0.000280482	0.0294959
ZKSCAN8	ENSG00000198315	Zinc finger with KRAB and SCAN domains 8	912.575	0.761789	0.210028	3.62709	0.000286634	0.0294959
UQCRC1	ENSG00000010256	Ubiquinol-cytochrome c reductase core protein 1	4210.67	-0.574481	0.159579	-3.59997	0.00031825	0.029746
NDUFB4	ENSG00000065518	NADH:ubiquinone oxidoreductase subunit B4	1786.64	-0.566999	0.157348	-3.60348	0.00031399	0.029746
SIRT2	ENSG00000068903	Sirtuin 2	722.406	-0.509197	0.141129	-3.60802	0.000308546	0.029746
PPP2R1A	ENSG00000105568	Protein phosphatase 2 scaffold subunit Aalpha	3557.55	-0.572032	0.158003	-3.62039	0.000294161	0.029746
CUEDC2	ENSG00000107874	CUE domain containing 2	514.638	-0.468024	0.129508	-3.61387	0.000301656	0.029746
SLC25A11	ENSG00000108528	Solute carrier family 25 member 11	806.799	-0.545603	0.151226	-3.60786	0.000308739	0.029746
MAPKAPK3	ENSG00000114738	MAPK activated protein kinase 3	1128.12	-0.998063	0.275969	-3.61658	0.000298519	0.029746
RALY	ENSG00000125970	RALY heterogeneous nuclear ribonucleoprotein	3024.21	-0.527318	0.14649	-3.5997	0.000318587	0.029746
SENP7	ENSG00000138468	SUMO specific peptidase 7	767.087	0.736453	0.203776	3.61403	0.000301474	0.029746
TIGD7	ENSG00000140993	Tigger transposable element derived 7	42.5042	0.910001	0.252746	3.60046	0.000317649	0.029746
MPLKIP	ENSG00000168303	M-phase specific PLK1 interacting protein	454.876	-0.534309	0.148417	-3.60005	0.000318159	0.029746
ZNF445	ENSG00000185219	Zinc finger protein 445	899.063	0.604455	0.167922	3.59962	0.000318676	0.029746
TINCR	ENSG00000223573	TINCR ubiquitin domain containing	213.273	-1.98903	0.552638	-3.59915	0.000319261	0.029746
TM7SF3-AS1	ENSG00000247903	TM7SF3 antisense RNA 1	71.8849	1.14228	0.315631	3.61906	0.000295679	0.029746
X	ENSG00000279568	Tec.	57.4362	0.88789	0.246046	3.60863	0.000307814	0.029746
H2BC12	ENSG00000197903	H2B clustered histone 12	274.249	-0.777529	0.216199	-3.59636	0.000322696	0.0298952
GAS8-AS1	ENSG00000221819	GAS8 antisense RNA 1	79.8457	1.30375	0.362788	3.5937	0.000326021	0.0300326
FAM32A	ENSG00000105058	Family with sequence similarity 32 member A	1595.36	-0.52185	0.145487	-3.58691	0.000334615	0.0306511
PSMB7	ENSG00000136930	Proteasome 20S subunit beta 7	2531.93	-0.700719	0.195465	-3.58488	0.000337236	0.0307187
ZNF154	ENSG00000179909	Zinc finger protein 154	201.126	0.613591	0.171377	3.58035	0.00034313	0.0310818
ATP5F1B	ENSG00000110955	ATP synthase F1 subunit beta	12705.3	-0.513921	0.143669	-3.57712	0.000347403	0.031295
TST	ENSG00000128311	Thiosulfate sulfurtransferase	701.416	-1.25318	0.350907	-3.57126	0.000355272	0.031348
RAB25	ENSG00000132698	RAB25, member RAS oncogene family	2720.09	-1.09295	0.306426	-3.56676	0.000361429	0.031348
TMEM86A	ENSG00000151117	Transmembrane protein 86A	217.902	-1.11025	0.311035	-3.56953	0.000357621	0.031348
ANXA6	ENSG00000197043	Annexin A6	282.593	-0.923341	0.258875	-3.56674	0.000361449	0.031348
SERPINB11	ENSG00000206072	Serpin family B member 11	1765.03	1.19095	0.333409	3.57204	0.000354216	0.031348
H2AJ	ENSG00000246705	H2A.J histone	2433.22	-0.875439	0.245036	-3.5727	0.00035332	0.031348
MIR4483	ENSG00000283656	MicroRNA 4483	40.2044	1.52777	0.428264	3.56735	0.000360612	0.031348
HADHA	ENSG00000084754	Hydroxyacyl-CoA dehydrogenase trifunctional multienzyme complex subunit alpha	4394.35	-0.46805	0.131339	-3.56367	0.000365703	0.0314705
TPI1	ENSG00000111669	Triosephosphate isomerase 1	7826.98	-0.754398	0.211857	-3.56089	0.000369605	0.0314705
SUMO2	ENSG00000188612	Small ubiquitin like modifier 2	3864.97	-0.514115	0.144311	-3.56256	0.000367253	0.0314705
CEBPA	ENSG00000245848	CCAAT enhancer binding protein alpha	331.126	-0.846612	0.237799	-3.56019	0.000370582	0.0314705
BTF3	ENSG00000145741	Basic transcription factor 3	6716.6	-0.669739	0.188469	-3.55358	0.000380019	0.0319529
BCAP31	ENSG00000185825	B cell receptor associated protein 31	5921.33	-0.580761	0.163497	-3.55212	0.000382141	0.0319529
X	ENSG00000269737	Ribosomal protein S7 (RPS7) pseudogene	78.8287	1.4016	0.394556	3.55235	0.000381805	0.0319529
SPRR3	ENSG00000163209	Small proline rich protein 3	16001	-2.87076	0.809753	-3.54523	0.000392264	0.0324663
GPX3	ENSG00000211445	Glutathione peroxidase 3	1256.66	-1.36802	0.385741	-3.54646	0.000390439	0.0324663
SNRPD1	ENSG00000167088	Small nuclear ribonucleoprotein D1 polypeptide	959.846	-0.606781	0.171361	-3.54095	0.000398694	0.0328319
SARS1	ENSG00000031698	Seryl-tRNA synthetase 1	2571.44	-0.452771	0.128013	-3.53692	0.000404816	0.0331684
ARF5	ENSG00000004059	ARF GTPase 5	1660.04	-0.632824	0.179331	-3.5288	0.000417443	0.0335917
CLTA	ENSG00000122705	Clathrin light chain A	3288.31	-0.54071	0.153244	-3.52842	0.000418043	0.0335917
TRAPPC12	ENSG00000171853	Trafficking protein particle complex subunit 12	916.906	-0.518762	0.147059	-3.52757	0.000419386	0.0335917
ZNF571-AS1	ENSG00000267470	ZNF571 antisense RNA 1	74.4215	0.973901	0.27573	3.53209	0.000412294	0.0335917
X	ENSG00000275895	U2 small nuclear RNA auxiliary factor 1-like 5	160.197	2.68708	0.761857	3.52701	0.000420283	0.0335917
EEF1D	ENSG00000104529	Eukaryotic translation elongation factor 1 delta	1295.61	-0.615788	0.174773	-3.52335	0.000426128	0.0338928
POC1B-AS1	ENSG00000270344	POC1B antisense RNA 1	321.558	0.752121	0.213587	3.52139	0.000429295	0.0339789
EIF2S2	ENSG00000125977	Eukaryotic translation initiation factor 2 subunit beta	2677.63	-0.555796	0.157985	-3.51803	0.000434769	0.0340603
ETNK2	ENSG00000143845	Ethanolamine kinase 2	345.016	-0.685107	0.195082	-3.51188	0.000444946	0.0340603
RNASE7	ENSG00000165799	Ribonuclease A family member 7	151.696	-2.84981	0.811073	-3.51363	0.00044203	0.0340603
MRPS22	ENSG00000175110	Mitochondrial ribosomal protein S22	579.935	-0.406967	0.115723	-3.51673	0.000436906	0.0340603
ZBTB37	ENSG00000185278	Zinc finger and BTB domain containing 37	919.313	0.672525	0.191455	3.5127	0.000443572	0.0340603
GTF2F2	ENSG00000188342	General transcription factor IIF subunit 2	605.467	-0.402724	0.114553	-3.5156	0.000438759	0.0340603
NSUN6	ENSG00000241058	NOP2/Sun RNA methyltransferase 6	315.83	0.656706	0.186866	3.51431	0.000440895	0.0340603
ARPC2	ENSG00000163466	Actin related protein 2/3 complex subunit 2	6364.24	-0.607874	0.173401	-3.5056	0.000455587	0.0345505
RACK1	ENSG00000204628	Receptor for activated C kinase 1	13530.9	-0.892976	0.254694	-3.50607	0.000454772	0.0345505
PSMF1	ENSG00000125818	Proteasome inhibitor subunit 1	1556.11	-0.402309	0.114891	-3.50164	0.000462401	0.0349048
SLC10A3	ENSG00000126903	Solute carrier family 10 member 3	400.02	-0.54989	0.157095	-3.50037	0.000464607	0.0349097
SMARCB1	ENSG00000099956	SWI/SNF related BAF chromatin remodeling complex subunit B1	983.833	-0.519582	0.148534	-3.49808	0.000468626	0.0350502
SRA1	ENSG00000213523	Steroid receptor RNA activator 1	827.053	-0.534352	0.152898	-3.49483	0.000474357	0.0352376
PPP4R2P2	ENSG00000231443	PPP4R2 pseudogene 2	30.6718	1.42027	0.406462	3.49422	0.000475454	0.0352376
AATF	ENSG00000275700	Apoptosis antagonizing transcription factor	812.803	-0.530187	0.151883	-3.49075	0.000481666	0.0355365
ARL6IP1	ENSG00000170540	ARL6 interacting reticulophagy regulator 1	2209.65	-0.495397	0.142062	-3.48718	0.00048814	0.0356911
PM20D1-AS1	ENSG00000286619	PM20D1 antisense RNA 1	231.838	2.53531	0.727032	3.4872	0.0004881	0.0356911
TRAPPC2B	ENSG00000256060	Trafficking protein particle complex subunit 2B	105.751	-0.651991	0.187148	-3.48382	0.000494309	0.0359809
AHSA2P	ENSG00000173209	Activator of HSP90 ATPase homolog 2, pseudogene	2378.22	0.90212	0.259122	3.48145	0.000498706	0.0361264
LINC02363	ENSG00000180712	Long intergenic non-protein coding RNA 2363	248.108	0.973932	0.279922	3.47929	0.000502736	0.0361264
PRPF39	ENSG00000185246	Pre-mRNA processing factor 39	940.008	0.556905	0.160068	3.47918	0.000502956	0.0361264
UBL7	ENSG00000138629	Ubiquitin like 7	496.451	-0.557222	0.160546	-3.47079	0.000518921	0.0369476
TMEM79	ENSG00000163472	Transmembrane protein 79	1048.37	-1.81604	0.523107	-3.47164	0.000517295	0.0369476
MRPS15	ENSG00000116898	Mitochondrial ribosomal protein S15	877.186	-0.49872	0.143744	-3.46951	0.000521417	0.036964
X	ENSG00000278987	Tec.	53.8743	1.18474	0.341612	3.46809	0.000524174	0.0369985
SNX14	ENSG00000135317	Sorting nexin 14	696.057	0.553643	0.159751	3.46565	0.000528949	0.0371746
TMEM54	ENSG00000121900	Transmembrane protein 54	1009.23	-1.09365	0.315917	-3.46182	0.000536545	0.0374173
FIBP	ENSG00000172500	FGF1 intracellular binding protein	728.447	-0.671671	0.194035	-3.46159	0.000536992	0.0374173
SH3BGRL3	ENSG00000142669	SH3 domain binding glutamate rich protein like 3	1301.73	-1.41021	0.407556	-3.46016	0.000539862	0.0374572
FMOD	ENSG00000122176	Fibromodulin	89.8265	-2.96739	0.858772	-3.45539	0.000549503	0.0379646
DYNC1I2	ENSG00000077380	Dynein cytoplasmic 1 intermediate chain 2	2208.92	-0.518327	0.150224	-3.45035	0.000559855	0.0384712
VDAC2	ENSG00000165637	Voltage dependent anion channel 2	2683	-0.653994	0.189837	-3.44503	0.000570993	0.0384712
VSIG10L	ENSG00000186806	V-set and immunoglobulin domain containing 10 like	471.701	-2.70338	0.784089	-3.44779	0.000565184	0.0384712
PPIAP53	ENSG00000223878	Peptidylprolyl isomerase A pseudogene 53	79.6124	1.04243	0.30243	3.44686	0.000567135	0.0384712
LINC01409	ENSG00000237491	Long intergenic non-protein coding RNA 1409	114.431	1.00292	0.290873	3.44797	0.000564826	0.0384712
ZNF224	ENSG00000267680	Zinc finger protein 224	523.135	0.711665	0.206574	3.44508	0.000570895	0.0384712
X	ENSG00000246090	Novel transcript, antisense to ADH4, ADH6 & ADH1A	582.37	1.01167	0.293838	3.44297	0.000575367	0.0386064
ABHD12	ENSG00000100997	Abhydrolase domain containing 12, lysophospholipase	1061.15	-0.637661	0.185508	-3.43738	0.000587371	0.0391459
GSDMA	ENSG00000167914	Gasdermin A	39.4188	-2.23283	0.649648	-3.43699	0.000588209	0.0391459
NFYC-AS1	ENSG00000272145	NFYC antisense RNA 1	60.1227	1.05593	0.307396	3.43507	0.000592397	0.0392644
EIPR1	ENSG00000032389	EARP complex and GARP complex interacting protein 1	748.224	-0.588276	0.17139	-3.43238	0.000598301	0.0394951
KARS1	ENSG00000065427	Lysyl-tRNA synthetase 1	3335.52	-0.469961	0.137205	-3.42524	0.00061425	0.0395863
PSMC5	ENSG00000087191	Proteasome 26S subunit, ATPase 5	2080.18	-0.557058	0.162418	-3.42978	0.000604076	0.0395863
CSTA	ENSG00000121552	Cystatin A	5324.51	-2.03193	0.593076	-3.42608	0.000612349	0.0395863
TUBB6	ENSG00000176014	Tubulin beta 6 class V	864.174	-2.09562	0.611431	-3.42739	0.00060941	0.0395863
EOLA1-DT	ENSG00000241769	EOLA1 divergent transcript	121.037	0.851707	0.248477	3.42771	0.000608701	0.0395863
MIOS-DT	ENSG00000272894	MIOS divergent transcript	132.821	1.03466	0.301982	3.42623	0.00061202	0.0395863
DNAJC8	ENSG00000126698	DnaJ heat shock protein family (Hsp40) member C8	1784.82	-0.399927	0.116847	-3.42265	0.000620138	0.0398085
ARL8A	ENSG00000143862	ARF like GTPase 8A	1028.94	-0.484736	0.14184	-3.41749	0.000632008	0.0404113
TOMM22	ENSG00000100216	Translocase of outer mitochondrial membrane 22	889.02	-0.587469	0.172122	-3.41309	0.000642307	0.0407796
PPP2CA	ENSG00000113575	Protein phosphatase 2 catalytic subunit alpha	2856.38	-0.55891	0.163764	-3.41289	0.000642769	0.0407796
HSPB1	ENSG00000106211	Heat shock protein family B (small) member 1	17327.1	-1.46447	0.429333	-3.41103	0.000647173	0.0408998
CHCHD3	ENSG00000106554	Coiled-coil-helix-coiled-coil-helix domain containing 3	833.918	-0.441156	0.129521	-3.40604	0.000659115	0.0410186
SPINK5	ENSG00000133710	Serine peptidase inhibitor Kazal type 5	4602.96	-2.56971	0.754344	-3.40656	0.000657882	0.0410186
TRAPPC4	ENSG00000196655	Trafficking protein particle complex subunit 4	404.066	-0.472682	0.138696	-3.40804	0.00065431	0.0410186
X	ENSG00000261068	N/A	543.671	-1.85203	0.543633	-3.40676	0.000657377	0.0410186
TUBA1B	ENSG00000123416	Tubulin alpha 1b	1808.51	-0.575839	0.16918	-3.40371	0.000664765	0.0412129
TCERG1	ENSG00000113649	Transcription elongation regulator 1	2729.25	0.587945	0.173004	3.39845	0.00067768	0.0415443
CNR1	ENSG00000118432	Cannabinoid receptor 1	31.0382	-2.59561	0.763436	-3.39991	0.000674075	0.0415443
LIMD1-AS1	ENSG00000230530	LIMD1 antisense RNA 1	37.7796	1.11185	0.327167	3.39842	0.000677755	0.0415443
SYPL1	ENSG00000008282	Synaptophysin like 1	3824.19	-0.431449	0.127104	-3.39446	0.000687643	0.041866
ECHS1	ENSG00000127884	Enoyl-CoA hydratase, short chain 1	2281.77	-0.446624	0.131606	-3.39363	0.000689726	0.041866
X	ENSG00000285728	Novel transcript, antisense to PPIH.	112.068	0.979236	0.288584	3.39324	0.000690705	0.041866
POLR2J	ENSG00000005075	RNA polymerase II subunit J	592.923	-0.657947	0.195424	-3.36676	0.000760564	0.0430346
EHD3	ENSG00000013016	EH domain containing 3	792.882	-1.32192	0.392844	-3.365	0.000765432	0.0430346
GSTP1	ENSG00000084207	Glutathione S-transferase pi 1	15942.2	-0.928637	0.2763	-3.36097	0.000776681	0.0430346
DECR1	ENSG00000104325	2,4-dienoyl-CoA reductase 1	1800.76	-0.432704	0.128314	-3.37223	0.000745614	0.0430346
FKBP8	ENSG00000105701	FKBP prolyl isomerase 8	3743.32	-0.614915	0.182137	-3.37611	0.000735179	0.0430346
PFN1	ENSG00000108518	Profilin 1	4504.43	-0.832192	0.24656	-3.37521	0.000737591	0.0430346
SDC1	ENSG00000115884	Syndecan 1	13617.2	-1.09835	0.326642	-3.36254	0.000772283	0.0430346
SLURP1	ENSG00000126233	Secreted LY6/PLAUR domain containing 1	175.964	-2.47904	0.737234	-3.36262	0.000772069	0.0430346
NES	ENSG00000132688	Nestin	49.4661	-2.86149	0.846842	-3.37901	0.000727477	0.0430346
LMO2	ENSG00000135363	LIM domain only 2	654.667	-0.920305	0.27314	-3.36936	0.00075344	0.0430346
COP1	ENSG00000143207	COP1 E3 ubiquitin ligase	975.769	-0.465863	0.138337	-3.3676	0.00075825	0.0430346
MDH2	ENSG00000146701	Malate dehydrogenase 2	3264.74	-0.663966	0.197216	-3.36669	0.000760755	0.0430346
NMRAL1	ENSG00000153406	NmrA like redox sensor 1	560.46	-0.606455	0.179405	-3.38037	0.000723885	0.0430346
WRN	ENSG00000165392	WRN RecQ like helicase	685.423	0.719594	0.213618	3.3686	0.000755502	0.0430346
TSC1	ENSG00000165699	TSC complex subunit 1	1588.2	0.583805	0.173112	3.37241	0.000745127	0.0430346
A2ML1	ENSG00000166535	Alpha-2-macroglobulin like 1	2120.95	-2.53367	0.754121	-3.35977	0.00078008	0.0430346
COPS6	ENSG00000168090	COP9 signalosome subunit 6	1785.44	-0.462856	0.137745	-3.36024	0.000778756	0.0430346
MTLN	ENSG00000175701	Mitoregulin	140.972	-1.07845	0.319532	-3.3751	0.000737889	0.0430346
S100A14	ENSG00000189334	S100 calcium binding protein A14	8782.1	-1.47498	0.439066	-3.35935	0.000781247	0.0430346
ZNF605	ENSG00000196458	Zinc finger protein 605	468.034	0.748925	0.22286	3.36051	0.000777982	0.0430346
NACA	ENSG00000196531	Nascent polypeptide associated complex subunit alpha	6332.95	-0.719605	0.214029	-3.36218	0.000773309	0.0430346
CARINH	ENSG00000197536	Colitis associated IRF1 antisense regulator of intestinal homeostasis	513.333	0.891011	0.264771	3.36522	0.000764829	0.0430346
BMS1P1	ENSG00000204177	BMS1 pseudogene 1	192.204	0.941591	0.278825	3.37699	0.000732832	0.0430346
HMGN1	ENSG00000205581	High mobility group nucleosome binding domain 1	4721.87	-0.33825	0.100625	-3.36148	0.000775255	0.0430346
TMX2	ENSG00000213593	hioredoxin related transmembrane protein 2	1281.91	-0.411097	0.122213	-3.36378	0.000768818	0.0430346
UBE2FP3	ENSG00000233337	UBE2F pseudogene 3	52.6578	1.25062	0.370131	3.37885	0.000727892	0.0430346
X	ENSG00000280067	Novel transcript.	57.4641	0.86541	0.255727	3.38411	0.000714083	0.0430346
PRRX2	ENSG00000167157	Paired related homeobox 2	97.5084	-1.342	0.399715	-3.35738	0.000786847	0.0431971
RNF167	ENSG00000108523	Ring finger protein 167	1730.91	-0.484175	0.144393	-3.35317	0.000798925	0.043713
C19orf53	ENSG00000104979	C19orf53	934.745	-0.765031	0.228556	-3.34724	0.000816209	0.0439218
NINJ1	ENSG00000131669	Ninjurin 1	649.126	-0.618231	0.18465	-3.34812	0.000813629	0.0439218
PSMD4	ENSG00000159352	Proteasome 26S subunit ubiquitin receptor, non-ATPase 4	2766.96	-0.577939	0.17255	-3.34941	0.00080984	0.0439218
SNRNP35	ENSG00000184209	Small nuclear ribonucleoprotein U11/U12 subunit 35	478.08	-0.680863	0.203312	-3.34885	0.00081147	0.0439218
X	ENSG00000270055	N/A	80.7637	0.988204	0.295148	3.34817	0.000813473	0.0439218
BAD	ENSG00000002330	BCL2 associated agonist of cell death	514.219	-0.557196	0.166758	-3.34134	0.000833737	0.0444352
PPA1	ENSG00000180817	Inorganic pyrophosphatase 1	2667.04	-0.547349	0.163754	-3.34252	0.000830222	0.0444352
SEPTIN7P14	ENSG00000245958	Septin 7 pseudogene 14	308.209	0.560445	0.167734	3.34128	0.000833926	0.0444352
RHOA	ENSG00000067560	Ras homolog family member A	11523.9	-0.440344	0.132065	-3.33431	0.000855125	0.0448795
NUTF2	ENSG00000102898	Nuclear transport factor 2	857.595	-0.594212	0.178205	-3.33443	0.000854734	0.0448795
UBE2M	ENSG00000130725	Ubiquitin conjugating enzyme E2 M	829.916	-0.491641	0.147342	-3.33673	0.000847714	0.0448795
ULBP2	ENSG00000131015	UL16 binding protein 2	70.39	-1.80979	0.54259	-3.33547	0.000851553	0.0448795
YWHAQ	ENSG00000134308	Tyrosine 3-monooxygenase/tryptophan 5-monooxygenase activation protein theta	4726.92	-0.60968	0.182867	-3.33401	0.000856027	0.0448795
FBXO2	ENSG00000116661	F-box protein 2	548.078	-0.80859	0.243001	-3.32752	0.000876221	0.0452113
MRPL36	ENSG00000171421	Mitochondrial ribosomal protein L36	307.987	-0.56975	0.171107	-3.32979	0.000869106	0.0452113
XRCC6	ENSG00000196419	X-ray repair cross complementing 6	6766.18	-0.477135	0.143381	-3.32776	0.000875487	0.0452113
HP	ENSG00000257017	Haptoglobin	178.267	-2.56818	0.771393	-3.32928	0.000870703	0.0452113
TUBGCP5	ENSG00000275835	Tubulin gamma complex component 5	408.546	0.492458	0.147905	3.32955	0.000869879	0.0452113
PAF1	ENSG00000006712	PAF1 homolog, Paf1/RNA polymerase II complex component	1453.85	-0.591053	0.178067	-3.31927	0.000902517	0.045373
ELOVL1	ENSG00000066322	ELOVL fatty acid elongase 1	2431.75	-1.0129	0.304934	-3.32169	0.000894747	0.045373
RDH11	ENSG00000072042	Retinol dehydrogenase 11	1025.36	-0.434583	0.130744	-3.32392	0.000887605	0.045373
EDF1	ENSG00000107223	Endothelial differentiation related factor 1	3353.68	-0.778659	0.234437	-3.3214	0.000895669	0.045373
SKAP1	ENSG00000141293	Src kinase associated phosphoprotein 1	51.597	-1.97318	0.594969	-3.31645	0.000911703	0.045373
SAE1	ENSG00000142230	SUMO1 activating enzyme subunit 1	1640.15	-0.431944	0.13019	-3.31779	0.000907338	0.045373
ILF2	ENSG00000143621	Interleukin enhancer binding factor 2	2735.45	-0.432574	0.130078	-3.3255	0.000882587	0.045373
TAF1	ENSG00000147133	ATA-box binding protein associated factor 1	1315.56	0.524167	0.157908	3.31945	0.000901953	0.045373
SREK1	ENSG00000153914	Splicing regulatory glutamic acid and lysine rich protein 1	3178.63	0.471439	0.14188	3.3228	0.0008912	0.045373
YWHAB	ENSG00000166913	Tyrosine 3-monooxygenase/tryptophan 5-monooxygenase activation protein beta	6285.72	-0.454245	0.1369	-3.31808	0.000906372	0.045373
CYSRT1	ENSG00000197191	Cysteine rich tail 1	702.704	-2.1456	0.646527	-3.31866	0.000904495	0.045373
SH3BP5-AS1	ENSG00000224660	SH3BP5 antisense RNA 1	482.67	0.781153	0.235562	3.31613	0.000912747	0.045373
MYO5C	ENSG00000128833	Myosin VC	4050.99	0.524629	0.158308	3.31398	0.000919788	0.0455042
UBAP1L	ENSG00000246922	Ubiquitin associated protein 1 like	352.146	1.00079	0.302023	3.31362	0.000920968	0.0455042
IDH3G	ENSG00000067829	Isocitrate dehydrogenase (NAD(+)) 3 non-catalytic subunit gamma	999.438	-0.575297	0.173707	-3.31188	0.000926726	0.0456504
LAMTOR1	ENSG00000149357	Late endosomal/lysosomal adaptor, MAPK and MTOR activator 1	981.766	-0.532311	0.160884	-3.30865	0.000937458	0.0460399
CBX6	ENSG00000183741	Chromobox 6	1278.31	-0.591198	0.178734	-3.30769	0.000940695	0.0460602
ABCF2	ENSG00000033050	ATP binding cassette subfamily F member 2	269.985	-0.468463	0.14181	-3.30345	0.000955036	0.0460706
POP4	ENSG00000105171	POP4 homolog, ribonuclease P/MRP subunit	749.151	-0.32137	0.0972478	-3.30465	0.000950948	0.0460706
MZT2B	ENSG00000152082	Mitotic spindle organizing protein 2B	271.799	-0.879862	0.266205	-3.3052	0.000949085	0.0460706
IDH2	ENSG00000182054	Isocitrate dehydrogenase (NADP(+)) 2	2898.34	-0.61264	0.185448	-3.30356	0.000954657	0.0460706
UPP1	ENSG00000183696	Uridine phosphorylase 1	1136.08	-2.03136	0.614675	-3.30477	0.000950558	0.0460706
KRT80	ENSG00000167767	Keratin 80	2321.15	-1.70136	0.51547	-3.3006	0.000964773	0.046403
RBM42	ENSG00000126254	RNA binding motif protein 42	1293.01	-0.658126	0.199529	-3.29839	0.000972409	0.0466327
TAS2R5	ENSG00000127366	Taste 2 receptor member 5	29.6944	1.48573	0.450802	3.29575	0.000981577	0.0467219
PIGG	ENSG00000174227	Phosphatidylinositol glycan anchor biosynthesis class G (EMM blood group)	2251.36	0.372318	0.112966	3.29585	0.000981239	0.0467219
ALOX12P2	ENSG00000262943	Arachidonate 12-lipoxygenase pseudogene 2	698.8	0.718685	0.218088	3.29539	0.000982865	0.0467219
SNRPC	ENSG00000124562	Small nuclear ribonucleoprotein polypeptide C	1011.01	-0.541702	0.164431	-3.29441	0.000986301	0.0467489
UBXN1	ENSG00000162191	UBX domain protein 1	1850.93	-0.536158	0.1628	-3.29335	0.000989997	0.0467881
ARF1	ENSG00000143761	ARF GTPase 1	7646.86	-0.548506	0.166612	-3.29211	0.000994379	0.0468323
BCL2L1	ENSG00000171552	BCL2 like 1	2318.44	-0.776692	0.235972	-3.29146	0.000996677	0.0468323
PRRG4	ENSG00000135378	Proline rich and Gla domain 4	2478.98	-0.746569	0.227106	-3.28732	0.00101146	0.0470486
STOML2	ENSG00000165283	Stomatin like 2	1681.44	-0.508528	0.154643	-3.28841	0.00100756	0.0470486
GSAP	ENSG00000186088	Gamma-secretase activating protein	978.342	0.553302	0.168333	3.28694	0.00101282	0.0470486
PSMB3	ENSG00000277791	Proteasome 20S subunit beta 3	1752.52	-0.732086	0.222715	-3.2871	0.00101225	0.0470486
H3-3B	ENSG00000132475	H3.3 histone B	14535.3	-0.626216	0.190565	-3.2861	0.00101585	0.0470551
BCKDK	ENSG00000103507	Branched chain keto acid dehydrogenase kinase	558.126	-0.709842	0.216417	-3.27997	0.00103817	0.0470652
ARPC3	ENSG00000111229	Actin related protein 2/3 complex subunit 3	4210.55	-0.595822	0.181563	-3.28162	0.00103213	0.0470652
EEF1B2	ENSG00000114942	Eukaryotic translation elongation factor 1 beta 2	2791.74	-0.819666	0.24991	-3.27984	0.00103866	0.0470652
TRMT10C	ENSG00000174173	TRMT10C	548.951	-0.480649	0.146553	-3.2797	0.00103916	0.0470652
PHLDA3	ENSG00000174307	Pleckstrin homology like domain family A member 3	992.528	-0.82121	0.25034	-3.28038	0.00103667	0.0470652
SSNA1	ENSG00000176101	SS nuclear autoantigen 1	1023.04	-0.676206	0.206163	-3.27995	0.00103825	0.0470652
SPRR2E	ENSG00000203785	Small proline rich protein 2E	3229.09	-3.79517	1.15642	-3.28184	0.00103133	0.0470652
POLG2	ENSG00000256525	DNA polymerase gamma 2, accessory subunit	364.384	0.634102	0.193051	3.28463	0.00102116	0.0470652
KLC3	ENSG00000104892	Kinesin light chain 3	62.4048	-1.94913	0.595099	-3.2753	0.0010555	0.0475414
RNF225	ENSG00000269855	Ring finger protein 225	52.3706	-2.27177	0.693529	-3.27567	0.00105413	0.0475414
ZNF731P	ENSG00000227671	Zinc finger protein 731, pseudogene	740.139	0.794743	0.242708	3.27448	0.00105858	0.0475488
EVPL	ENSG00000167880	Envoplakin	5735.38	-1.56634	0.478616	-3.27263	0.0010655	0.0477281
MOSPD3	ENSG00000106330	Motile sperm domain containing 3	459.761	-0.563117	0.17221	-3.26995	0.00107567	0.0477977
RGS7BP	ENSG00000186479	Regulator of G protein signaling 7 binding protein	173.611	1.65153	0.505188	3.26913	0.00107878	0.0477977
X	ENSG00000259668	Novel transcript, antisense to DMXL2.	73.8517	1.3813	0.422438	3.26982	0.00107616	0.0477977
KDM7A-DT	ENSG00000260231	KDM7A divergent transcript	1363.75	-0.745468	0.227975	-3.26995	0.00107568	0.0477977
ACVRL1	ENSG00000139567	Activin A receptor like type 1	51.0617	-0.9334	0.285689	-3.26719	0.00108621	0.0478668
GARS1-DT	ENSG00000196295	GARS1 divergent transcript	1094.76	0.701307	0.214625	3.26759	0.00108467	0.0478668
PSMB5	ENSG00000100804	Proteasome 20S subunit beta 5	1521.68	-0.535055	0.163809	-3.26635	0.00108945	0.04788
TRAPPC3	ENSG00000054116	Trafficking protein particle complex subunit 3	1325.48	-0.530065	0.162391	-3.26412	0.00109804	0.0479054
DHRS1	ENSG00000157379	Dehydrogenase/reductase 1	993.201	-0.86311	0.26444	-3.26391	0.00109884	0.0479054
AP2M1	ENSG00000161203	Adaptor related protein complex 2 subunit mu 1	5801.83	-0.480267	0.147083	-3.26528	0.00109357	0.0479054
RPLP0	ENSG00000089157	Ribosomal protein lateral stalk subunit P0	31502.1	-0.707453	0.216903	-3.26161	0.00110781	0.0480461
UBE2S	ENSG00000108106	Ubiquitin conjugating enzyme E2 S	334.961	-1.05852	0.324582	-3.26118	0.00110948	0.0480461
OTUB1	ENSG00000167770	OTU deubiquitinase, ubiquitin aldehyde binding 1	1777.29	-0.567659	0.174085	-3.26082	0.00111091	0.0480461
THAP4	ENSG00000176946	THAP domain containing 4	833.947	-0.481246	0.147633	-3.25975	0.0011151	0.0480999
SDHB	ENSG00000117118	Succinate dehydrogenase complex iron sulfur subunit B	1194.98	-0.430675	0.132213	-3.25744	0.00112424	0.048112
GIPC1	ENSG00000123159	GIPC PDZ domain containing family member 1	5839.94	-0.947696	0.290899	-3.25781	0.00112274	0.048112
GET3	ENSG00000198356	Guided entry of tail-anchored proteins factor 3, ATPase	1388.07	-0.438937	0.134697	-3.25871	0.00111919	0.048112
PRELID1	ENSG00000169230	PRELI domain containing 1	959.259	-0.815476	0.250406	-3.25661	0.0011275	0.0481252
PSMD13	ENSG00000185627	Proteasome 26S subunit, non-ATPase 13	2210.74	-0.563233	0.173107	-3.25366	0.00113929	0.0485015
SRRM4	ENSG00000139767	Serine/arginine repetitive matrix 4	69.6066	-2.64473	0.814069	-3.24879	0.00115899	0.0490997
ABRACL	ENSG00000146386	ABRA C-terminal like	783.099	-0.63669	0.195989	-3.2486	0.00115974	0.0490997
USP39	ENSG00000168883	Ubiquitin specific peptidase 39	893.426	-0.398933	0.122826	-3.24796	0.00116237	0.0490997
THAP11	ENSG00000168286	THAP domain containing 11	363.644	-0.586156	0.180582	-3.24592	0.00117072	0.0493247
UNC5B-AS1	ENSG00000237512	UNC5B antisense RNA 1	274.987	-1.28194	0.395036	-3.24513	0.00117397	0.0493339
LYPLA2	ENSG00000011009	Lysophospholipase 2	2068.65	-0.619514	0.191575	-3.2338	0.00122155	0.0494747
HEBP1	ENSG00000013583	Heme binding protein 1	263.744	-0.413532	0.12779	-3.23602	0.00121209	0.0494747
MGST2	ENSG00000085871	Microsomal glutathione S-transferase 2	1236.21	-0.592593	0.182739	-3.24284	0.00118345	0.0494747
COMT	ENSG00000093010	Catechol-O-methyltransferase	1969	-0.524736	0.162205	-3.23501	0.00121637	0.0494747
PDAP1	ENSG00000106244	PDGFA associated protein 1	2674.2	-0.435238	0.134528	-3.23531	0.0012151	0.0494747
PTPA	ENSG00000119383	Protein phosphatase 2 phosphatase activator	3580.37	-0.485849	0.150123	-3.23634	0.00121073	0.0494747
MSANTD2	ENSG00000120458	Myb/SANT DNA binding domain containing 2	316.792	0.60901	0.188099	3.23772	0.0012049	0.0494747
MEA1	ENSG00000124733	Male-enhanced antigen 1	958.273	-0.584202	0.180529	-3.23606	0.00121193	0.0494747
TPT1	ENSG00000133112	Tumor protein, translationally-controlled 1	26016.2	-0.714389	0.220855	-3.23466	0.00121789	0.0494747
IGLON5	ENSG00000142549	IgLON family member 5	54.4524	-3.07599	0.951083	-3.23419	0.00121986	0.0494747
MRPL58	ENSG00000167862	Mitochondrial ribosomal protein L58	385.289	-0.459248	0.141964	-3.23495	0.00121663	0.0494747
RPLP2	ENSG00000177600	Ribosomal protein lateral stalk subunit P2	5574.64	-0.895019	0.276796	-3.2335	0.00122283	0.0494747
ANXA2	ENSG00000182718	Annexin A2	45260.1	-0.745297	0.229972	-3.24081	0.00119189	0.0494747
MYL6B	ENSG00000196465	Myosin light chain 6B	237.842	-0.744616	0.230148	-3.23539	0.00121478	0.0494747
X	ENSG00000260261	Programmed cell death 6 (PDCD6) pseudogene.	187.537	1.10453	0.34149	3.23446	0.00121873	0.0494747
UTP11	ENSG00000183520	UTP11 small subunit processome component	570.436	-0.365152	0.112987	-3.23182	0.00123006	0.0495215
SSBP3-AS1	ENSG00000198711	SSBP3 antisense RNA 1	50.5857	0.984943	0.304761	3.23186	0.00122989	0.0495215
X	ENSG00000286207	Novel transcript, antisense to FMNL2.	79.3179	1.02985	0.318812	3.23028	0.0012367	0.0496661
CST3	ENSG00000101439	Cystatin C	6359.24	-0.797593	0.247026	-3.22878	0.00124317	0.0498033
FZD10	ENSG00000111432	Frizzled class receptor 10	18.8378	-3.10845	0.840442	-3.69859	0.000216797	NA
ADAM23	ENSG00000114948	ADAM metallopeptidase domain 23	20.2033	-1.52497	0.414489	-3.67916	0.000234005	NA
KCNC1	ENSG00000129159	Potassium voltage-gated channel subfamily C member 1	18.7764	1.78238	0.512952	3.47476	0.000511315	NA
MEPE	ENSG00000152595	Matrix extracellular phosphoglycoprotein	14.1581	2.95692	0.901609	3.2796	0.00103953	NA
PM20D1	ENSG00000162877	Peptidase M20 domain containing 1	20.7103	2.47057	0.66054	3.74023	0.000183855	NA
FRZB	ENSG00000162998	Frizzled related protein	11.7809	-1.82217	0.548044	-3.32487	0.000884614	NA
TTYH1	ENSG00000167614	Tweety family member 1	22.4947	-1.54886	0.441565	-3.50767	0.000452056	NA
KRT75	ENSG00000170454	Keratin 75	7.65519	-3.36117	0.974955	-3.44752	0.000565768	NA
LCE3A	ENSG00000185962	Late cornified envelope 3A	11.7905	-3.68001	1.12634	-3.26721	0.00108612	NA
LIPK	ENSG00000204021	Lipase family member K	23.2844	-2.99405	0.830947	-3.60318	0.000314347	NA
X	ENSG00000215146	Zinc finger protein pseudogene.	13.6463	3.0615	0.819083	3.73772	0.000185697	NA
PFN1P4	ENSG00000225080	Profilin 1 pseudogene 4	24.1935	2.13085	0.522737	4.07633	4.5753e-05	NA
SLC16A6P1	ENSG00000232457	SLC16A6 pseudogene 1	20.7014	1.27149	0.389413	3.26514	0.00109409	NA
PFN1P8	ENSG00000244371	Profilin 1 pseudogene 8	24.227	2.0269	0.584202	3.46952	0.000521397	NA
X	ENSG00000248705	UDP glycosyltransferase 1 family, polypeptide A3 (UGT1A3) pseudogene.	15.3459	1.84427	0.564138	3.26919	0.00107856	NA
X	ENSG00000251414	Novel transcript.	24.752	1.41924	0.430459	3.29703	0.000977117	NA
Y_RNA	ENSG00000251728	Y RNA	19.9508	1.24829	0.38253	3.26326	0.00110137	NA
X	ENSG00000260447	Novel transcript, antisense to PKD1.	21.8315	1.52996	0.468227	3.26756	0.00108479	NA
X	ENSG00000267274	Novel transcript, sense overlapping with ZNF700.	25.076	1.40367	0.433662	3.23678	0.00120885	NA
X	ENSG00000271299	Adenosylmethionine decarboxylase 1 (AMD1) pseudogene.	17.2496	2.1114	0.588389	3.58845	0.000332655	NA
X	ENSG00000274525	General transcription factor IIi (GTF2I) pseudogene.	7.18357	2.25069	0.680237	3.30869	0.000937335	NA
X	ENSG00000274987	Novel transcript, antisense to KRAS	18.7894	2.10049	0.442803	4.74363	2.09921e-06	NA
X	ENSG00000279481	Tec.	25.4494	1.6159	0.418136	3.86453	0.000111305	NA
X	ENSG00000284471	Tec.	18.6617	2.47901	0.74549	3.32534	0.000883114	NA

## Sheet: Suppl. Table 3
Supplementary Table 3. Significant DEGs in the blood and the nasal mucosa post-inoculation compared to pre-inoculation expression levels. Numbers of significant DEGs on each timepoint after inoculation in infected and uninfected groups. Paired comparison with pre-inoculation expression levels was performed for differential expression analysis using DESeq2.
		Day 1	Day 2	Day 3	Day 7	Day 10	Day 14
Blood	Infected (n=16)	0	4030	6560	1601	517	2228
	Uninfected (n=3)	0	0	0	0	0	38
Nasal	Infected (n=13)	16	46	2775	3496	29	24
	Uninfected (n=5)	9	9	5	2	240	2

## Sheet: Suppl. Table 4
Supplementary Table 4. List of DEGs in the blood of uninfected participants at day 14 p.i. compared to pre-inoculation expression levels. Paired comparison with pre-inoculation expression levels was performed for differential expression analysis using DESeq2.
Gene	Info. from HUGO Gene Nomenclature Committee (HGNC)	padj	log2FoldChange
LTF	lactotransferrin, protein product is found in the secondary granules of neutrophils	3.77619e-06	0.967711
NCOA4	nuclear receptor coactivator 4	1.44753e-05	0.681511
ALOX5AP	arachidonate 5-lipoxygenase activating protein	2.43045e-05	0.689746
NIBAN3	niban apoptosis regulator 3	2.55593e-05	-0.775546
SLCO4C1	solute carrier organic anion transporter family member 4C1	3.22429e-05	0.795047
LINC03016	long intergenic non-protein coding RNA 3016	3.36221e-05	1.23125
OSBP2	oxysterol binding protein 2	4.11067e-05	0.93908
OLFM2	olfactomedin 2	4.59251e-05	-1.00288
LMTK3	lemur tyrosine kinase 3	5.32951e-05	-1.01424
UBE2O	ubiquitin conjugating enzyme E2 O	6.60618e-05	0.883554
PSME4	proteasome activator subunit 4	7.43903e-05	0.578388
KCNC3	potassium voltage-gated channel subfamily C member 3	8.76661e-05	-0.76601
KCNN4	potassium calcium-activated channel subfamily N member 4	0.000100436	-0.786277
BPGM	bisphosphoglycerate mutase	0.000111323	0.872598
IL31RA	interleukin 31 receptor A	0.000117923	1.47725
CPD	carboxypeptidase D	0.000131761	0.63486
NAV3	neuron navigator 3	0.000138503	1.39131
GFUS	GDP-L-fucose synthase	0.000156354	0.768473
ARHGEF12	Rho guanine nucleotide exchange factor 12	0.000162499	0.664727
UBE2H	ubiquitin conjugating enzyme E2 H	0.000171644	0.497872
LILRA4	leukocyte immunoglobulin like receptor A4	0.000178983	-1.12228
LINC02863	long intergenic non-protein coding RNA 2863	0.000191387	0.717457
SERPINB2	serpin family B member 2	0.000196893	2.01293
AHSP	alpha hemoglobin stabilizing protein	0.000201109	0.802333
GLRX5	glutaredoxin 5	0.000202725	0.882623
DUSP2	dual specificity phosphatase 2	0.000204144	-0.918312
CLEC5A	C-type lectin domain containing 5A	0.000206406	1.12004
HIP1R	huntingtin interacting protein 1 related	0.000212288	-0.617681
SLC14A1	solute carrier family 14 member 1 (Kidd blood group)	0.000227499	0.788663
SNX3	sorting nexin 3	0.000234736	0.733657
USP12	ubiquitin specific peptidase 12	0.000244403	0.862198
LRRC75A	leucine rich repeat containing 75A	0.000244971	0.720234
NRG1	neuregulin 1	0.000253532	0.831362
RMND5A	required for meiotic nuclear division 5 homolog A	0.00025381	0.526467
ABCA13	ATP binding cassette subfamily A member 13	0.00026237	1.0793
TCP11L2	t-complex 11 like 2	0.000265171	0.525302
LARGE1	LARGE xylosyl- and glucuronyltransferase 1	0.000290252	-0.928256
CCNDBP1	cyclin D1 binding protein 1	0.000296746	0.492627

## Sheet: Suppl. Table 5
Supplementary Table 5. DEG-enriched pathways in the blood of uninfected participants at day 14 p.i. Pathway analysis was performed using IPA (B-H Padj < 0.05).
Ingenuity Canonical Pathways	-log(B-H p-value)	Ratio	Molecules
Deubiquitination	1.66	0.0114	PSME4,SNX3,USP12
Protein Ubiquitination Pathway	1.66	0.0112	UBE2H,UBE2O,USP12
Class I MHC mediated antigen processing and presentation	1.54	0.008	PSME4,UBE2H,UBE2O
Rapoport-Luebering Glycolytic Shunt	1.43	0.25	BPGM

## Sheet: Suppl. Table 6
Supplementary Table 6. List of gene names of DEGs included in Supplementary Fig. 2,4.
Blood_symptomatic_D1vs0								Blood_symptomatic_D2vs0								Blood_symptomatic_D3vs0								Blood_symptomatic_D7vs0								Blood_symptomatic_D10vs0								Blood_symptomatic_D14vs0								Blood_asymptomatic_D1vs0
Gene	baseMean	log2FoldChange	lfcSE	stat	pvalue	padj		Gene	baseMean	log2FoldChange	lfcSE	stat	pvalue	padj		Gene	baseMean	log2FoldChange	lfcSE	stat	pvalue	padj		Gene	baseMean	log2FoldChange	lfcSE	stat	pvalue	padj		Gene	baseMean	log2FoldChange	lfcSE	stat	pvalue	padj		Gene	baseMean	log2FoldChange	lfcSE	stat	pvalue	padj		Gene	baseMean
TRIM6	18.3992	0.909768	0.430312	2.1142	0.0344978	0.999876		CMPK2	1383.3	4.12024	0.329264	12.5135	6.3e-36	9.27e-32		IFI44L	3587.68	5.57731	0.387074	14.4089	4.55e-47	8.19e-43		IFI27	530.556	7.01959	0.442533	15.8623	1.16e-56	2.08e-52		IFI27	530.556	5.11262	0.442876	11.5441	7.9e-31	1.42e-26		IFI27	530.556	1.92215	0.446455	4.30536	1.67e-05	0.000904996		H3C3	47.6385
PSME2P1	6.97207	0.665894	0.350548	1.89958	0.0574878	0.999876		HERC5	2022.78	4.58061	0.368388	12.4342	1.7e-35	9.27e-32		RSAD2	3727.04	5.79843	0.416325	13.9276	4.3e-44	2.77e-40		H3C3	73.7337	2.19321	0.197881	11.0835	1.51e-28	1.36e-24		IGLV3.25	52.9615	2.25359	0.282112	7.98829	1.37e-15	1.23e-11		DZIP1L	36.6223	1.11987	0.508916	2.2005	0.0277714	0.116525		CEP55	4.34653
BIRC5	10.7448	-0.590816	0.334642	-1.76552	0.0774771	0.999876		MX1	7909.72	4.22263	0.339919	12.4225	1.97e-35	9.27e-32		SIGLEC1	890.327	5.42204	0.389442	13.9226	4.62e-44	2.77e-40		H2AC14	41.8868	2.39922	0.219688	10.921	9.15e-28	5.49e-24		IGHG1	855.44	2.11161	0.312123	6.76532	1.33e-11	7.98e-08		FFAR3	8.94368	-1.08142	0.501649	-2.15574	0.0311039	1		MMADHCP2	13.2425
H2AC14	41.8868	-0.365702	0.234873	-1.55702	0.119466	0.999876		RSAD2	3727.04	5.17048	0.416335	12.419	2.06e-35	9.27e-32		ISG15	1967.84	5.15817	0.377128	13.6775	1.38e-42	6.23e-39		RRM2	64.4389	2.07159	0.199004	10.4098	2.24e-25	6.71e-22		IGLV3.21	69.6469	1.3889	0.273696	5.07462	3.88e-07	0.000391339		MSR1	87.6866	-0.519139	0.259206	-2.0028	0.0451982	0.157207		IL31RA	19.1897
IGKV1.39	7.2228	0.638994	0.429737	1.48694	0.13703	0.999876		ISG15	1967.84	4.65487	0.377143	12.3425	5.35e-35	1.93e-31		OAS3	6979.6	4.71005	0.346003	13.6128	3.36e-42	1.21e-38		H2AC4	30.815	2.12256	0.213514	9.94108	2.76e-23	4.97e-20		IGHGP	21.8668	2.41813	0.486611	4.96933	6.72e-07	0.000525878		EPHB2	58.67	0.428184	0.215975	1.98257	0.0474159	0.162054		H2AC14	25.2196
RNU7.40P	14.3759	0.561252	0.378198	1.48402	0.137805	0.999876		IFIT1	3460.58	4.8684	0.400683	12.1503	5.72e-34	1.72e-30		CMPK2	1383.3	4.46663	0.329246	13.5662	6.35e-42	1.91e-38		H3C8	41.1507	2.49698	0.261288	9.55645	1.22e-21	1.57e-18		RRM2	64.4389	0.688426	0.202665	3.39687	0.000681624	0.0456181		LINC02068	31.8466	-1.27577	0.679878	-1.87647	0.0605906	0.188819		RNA5SP237	5.08698
CCDC194	24.2479	-0.495705	0.335281	-1.47848	0.13928	0.999876		OASL	1441.22	3.67255	0.307232	11.9537	6.21e-33	1.6e-29		OAS1	2576.34	3.75297	0.277768	13.5112	1.34e-41	3.46e-38		IGHG1	855.44	2.82114	0.312056	9.0405	1.56e-19	1.75e-16		GLDC	7.74814	1.19129	0.37545	3.17298	0.00150885	0.0716349		TYMS	24.8805	0.446298	0.248142	1.79855	0.0720891	0.209771		IGKV1D.13	23.697
H3C3	73.7337	-0.305053	0.206513	-1.47716	0.139632	0.999876		LAP3	968.536	2.90112	0.245478	11.8183	3.14e-32	6.86e-29		IFI44	1372.27	4.53349	0.341261	13.2845	2.85e-40	6.41e-37		SIGLEC1	890.327	3.50118	0.389663	8.98515	2.58e-19	2.58e-16		EPHB2	58.67	0.672561	0.214265	3.13893	0.00169569	0.075939		CEACAM1	620.627	0.468586	0.262298	1.78646	0.0740242	0.213369		LINC02773	5.58044
XXYLT1.AS2	6.70434	0.623762	0.454743	1.37168	0.170163	0.999876		OAS3	6979.6	4.08665	0.346009	11.8108	3.43e-32	6.86e-29		OAS2	3520.4	3.45501	0.262498	13.162	1.45e-39	2.9e-36		IGLV3.21	69.6469	2.42209	0.271543	8.91972	4.67e-19	4.21e-16		LINC02528	9.7055	-2.08527	0.7507	-2.77777	0.00547332	0.138837		IFIT5	1098.18	-0.442015	0.248565	-1.77827	0.0753603	0.215574		RRM2	43.0558
RSPH9	18.9184	-0.555064	0.413527	-1.34227	0.17951	0.999876		USP18	182.463	4.46612	0.383456	11.647	2.38e-31	4.28e-28		IFI6	1725.94	4.26267	0.3292	12.9485	2.39e-38	4.08e-35		TYMS	24.8805	2.04833	0.237517	8.62392	6.47e-18	5.29e-15		IGKV1D.13	4.01936	1.23572	0.448022	2.75817	0.00581259	0.143479		NTNG2	969.76	0.370815	0.214725	1.72693	0.0841807	0.2312		C1QA	9.66125
PTPRU	6.24046	0.604816	0.458209	1.31996	0.186849	0.999876		IFI44L	3587.68	4.44853	0.387098	11.492	1.45e-30	2.37e-27		LY6E	2330.39	3.17753	0.245454	12.9455	2.49e-38	4.08e-35		IFI44L	3587.68	3.33041	0.38715	8.60238	7.81e-18	5.91e-15		TYMS	24.8805	0.636015	0.246246	2.58284	0.00979901	0.188474		SAMD9L	3489.04	-0.44892	0.262784	-1.70832	0.0875766	0.237271		FAP	3.86044
H3C8	41.1507	-0.342646	0.273976	-1.25064	0.211065	0.999876		IFI35	712.419	2.82605	0.246139	11.4815	1.63e-30	2.45e-27		EPSTI1	1144.15	3.49775	0.272381	12.8414	9.61e-38	1.44e-34		LY6E	2330.39	2.11172	0.24551	8.60137	7.88e-18	5.91e-15		EPSTI1	1144.15	0.678943	0.272923	2.48768	0.0128581	0.213153		FRMD3	178.53	0.358073	0.216943	1.65054	0.0988326	0.256658		FCGR1A	200.409
LINC00487	7.16213	-0.806099	0.645231	-1.24932	0.211549	0.999876		IFIT2	7080.23	3.84895	0.336317	11.4444	2.51e-30	3.47e-27		SCO2	379.756	2.51068	0.195775	12.8243	1.2e-37	1.66e-34		EPHB2	58.67	1.67695	0.209493	8.00481	1.2e-15	7.18e-13		IGKV1.39	7.2228	1.01956	0.422693	2.41205	0.0158631	0.23171		RTP4	201.704	-0.40013	0.254053	-1.57499	0.11526	0.283385		PRAL	6.39822
FMNL2	92.1701	-0.277427	0.240584	-1.15314	0.248854	0.999876		IFIT3	5155.76	3.83489	0.336272	11.4041	3.99e-30	5.13e-27		SPATS2L	218.185	3.99294	0.314165	12.7097	5.23e-37	6.53e-34		IGLV3.25	52.9615	2.20241	0.28223	7.8036	6.02e-15	3.34e-12		IGKV1D.39	2.59896	1.28204	0.556675	2.30304	0.0212767	0.27263		IGLV3.25	52.9615	0.45453	0.289748	1.56871	0.116716	0.286192		FCGR1BP	386.121
LINC02773	7.95357	0.497875	0.443694	1.12211	0.261814	0.999876		SIGLEC1	890.327	4.41708	0.389522	11.3398	8.34e-30	1e-26		XAF1	2988.92	3.23335	0.254464	12.7065	5.44e-37	6.53e-34		CDC20	11.1024	2.31411	0.320707	7.21565	5.37e-13	1.93e-10		LY6E	2330.39	0.544814	0.245721	2.21721	0.0266088	0.302732		TFEC	547.771	-0.373918	0.239175	-1.56336	0.117967	0.288458		KLHDC7B.DT	9.28773
LIF	4.75114	-0.534896	0.479491	-1.11555	0.264615	0.999876		LAMP3	172.847	5.00293	0.441415	11.3339	8.92e-30	1e-26		IFIT1	3460.58	5.05019	0.40068	12.6041	2.01e-36	2.26e-33		BIRC5	10.7448	2.04904	0.293396	6.98385	2.87e-12	8.91e-10		C1QA	14.4909	-0.724253	0.331271	-2.18629	0.0287945	0.310782		CXCL10	113.038	-0.862427	0.560669	-1.53821	0.123997	0.296774		GRIN3A	10.1754
IFIT1	3460.58	0.432485	0.401251	1.07784	0.281105	0.999876		PARP14	10080	2.73981	0.242987	11.2755	1.73e-29	1.84e-26		SERPING1	652.653	4.51999	0.358961	12.5919	2.34e-36	2.48e-33		IFI44	1372.27	2.34561	0.341465	6.86925	6.45e-12	1.82e-09		BIRC5	10.7448	0.652787	0.307023	2.12618	0.0334879	0.32977		IDO1	131.555	-0.590924	0.39698	-1.48855	0.136607	0.314655		EPHB2	44.4699
PLSCR1	1341.95	0.26248	0.254102	1.03297	0.301618	0.999876		IFI6	1725.94	3.70338	0.329223	11.2489	2.35e-29	2.35e-26		ZNF496.DT	75.7475	2.4384	0.195452	12.4757	1.01e-35	1.01e-32		RSAD2	3727.04	2.85776	0.416446	6.86225	6.78e-12	1.88e-09		H2AC14	41.8868	0.471227	0.227222	2.07386	0.0380919	0.346873		GBP1P1	60.5224	-0.748942	0.520484	-1.43893	0.150169	0.334377		IGHGP	9.54642
RN7SL491P	7.26937	0.392959	0.406388	0.966956	0.333566	0.999876		EIF2AK2	2974.01	2.76044	0.24609	11.2172	3.36e-29	3.18e-26		IFITM3	3264.47	3.36279	0.270841	12.4161	2.14e-35	1.92e-32		OAS1	2576.34	1.81883	0.277871	6.54558	5.93e-11	1.37e-08		PRAL	10.7505	1.10622	0.566264	1.95354	0.0507551	0.392165		PSME2P1	6.97207	-0.578225	0.405289	-1.4267	0.153668	1		IL27	7.1676
FCGR1BP	484.203	0.248302	0.263504	0.94231	0.346034	0.999876		LINC02574	46.9617	4.41856	0.395337	11.1767	5.3e-29	4.77e-26		OASL	1441.22	3.80991	0.307225	12.401	2.58e-35	2.21e-32		FBXO39	24.9461	1.86475	0.290726	6.41412	1.42e-10	2.93e-08		CDC20	11.1024	0.626673	0.336767	1.86085	0.0627654	0.426871		IL31RA	29.3116	0.47491	0.333922	1.42222	0.154962	0.340063		PSME2P1	5.80284
HERC5	2022.78	0.343101	0.369062	0.929655	0.35255	0.999876		IRF7	1592.7	2.64451	0.237414	11.1388	8.12e-29	6.96e-26		MX1	7909.72	4.19763	0.339919	12.3489	4.94e-35	4.04e-32		EPSTI1	1144.15	1.74392	0.272593	6.39751	1.58e-10	3.16e-08		FAP	7.72286	1.33848	0.719953	1.85913	0.0630091	0.427896		LY6E	2330.39	0.337747	0.24577	1.37424	0.169367	0.36029		FBXO39	14.3294
KLHDC7B.DT	10.4943	-0.325446	0.352777	-0.922526	0.356254	0.999876		IFI44	1372.27	3.79612	0.3413	11.1225	9.75e-29	7.98e-26		USP18	182.463	4.7296	0.383375	12.3367	5.74e-35	4.5e-32		OTOF	68.1927	3.10316	0.488621	6.35085	2.14e-10	4.19e-08		CEP55	5.83174	0.686047	0.369598	1.8562	0.063425	0.429441		NRIR	110.377	0.453095	0.331963	1.36489	0.172286	0.364457		SOCS1	110.895
GRIN3A	19.634	0.367552	0.412549	0.890927	0.372968	0.999876		STAT2	3872.02	2.56193	0.230815	11.0995	1.26e-28	9.78e-26		DDX60	2106.15	3.16169	0.256881	12.308	8.21e-35	6.16e-32		OAS3	6979.6	2.17122	0.346057	6.27418	3.51e-10	6.46e-08		H3C3	73.7337	0.373098	0.202649	1.84111	0.0656059	0.436153		OASL	1441.22	0.41952	0.307876	1.36263	0.173	0.365513		TYMS	15.4909
TTC26	77.6291	0.25064	0.297194	0.843354	0.39903	0.999876		RIGI	959.871	2.83098	0.255121	11.0966	1.3e-28	9.78e-26		ODF3B	705.48	2.50812	0.20413	12.2869	1.07e-34	7.67e-32		XAF1	2988.92	1.58997	0.254548	6.24623	4.2e-10	7.57e-08		H3C8	41.1507	0.451044	0.267843	1.68399	0.0921841	0.4996		CASP5	205.228	-0.328105	0.264883	-1.23868	0.215465	0.417215		FFAR3	5.89694
IFI27	530.556	0.379801	0.453221	0.838005	0.402028	0.999876		IFIH1	1554.48	2.8278	0.255592	11.0637	1.88e-28	1.35e-25		IFIT3	5155.76	4.08189	0.336269	12.1388	6.58e-34	4.39e-31		CEP55	5.83174	2.11445	0.344802	6.13235	8.66e-10	1.46e-07		OTOF	68.1927	0.829222	0.498535	1.66332	0.0962493	0.507894		GPR84	16.1081	0.341493	0.280011	1.21957	0.222628	0.42647		FCGR1CP	57.1834
LINC02471	6.10911	0.359474	0.431711	0.832672	0.40503	0.999876		HELZ2	4329.22	2.56858	0.233005	11.0237	2.94e-28	2.03e-25		IRF7	1592.7	2.8612	0.237401	12.0522	1.89e-33	1.21e-30		CMPK2	1383.3	2.01479	0.329542	6.11389	9.72e-10	1.58e-07		RSAD2	3727.04	0.674197	0.416936	1.61703	0.105873	0.524783		XXYLT1.AS2	6.70434	0.556568	0.456786	1.21844	0.223055	1		LINC02574	30.3039
LINC02068	31.8466	-0.535812	0.645701	-0.829815	0.406644	0.999876		PML	2321.85	2.31188	0.21138	10.9371	7.66e-28	5.11e-25		HERC5	2022.78	4.38212	0.368393	11.8952	1.25e-32	7.78e-30		ISG15	1967.84	2.29901	0.377347	6.09257	1.11e-09	1.78e-07		LINC00487	7.16213	0.865018	0.563048	1.53631	0.124462	0.557661		PTPRU	6.24046	0.558523	0.459949	1.21431	0.224628	1		SEPTIN4	39.9214
MX1	7909.72	0.280363	0.340085	0.824391	0.409717	0.999876		SERPING1	652.653	3.92184	0.359024	10.9236	8.89e-28	5.71e-25		LAP3	968.536	2.85032	0.245483	11.6111	3.62e-31	2.04e-28		IGHGP	21.8668	2.93566	0.485261	6.04965	1.45e-09	2.22e-07		MSR1	87.6866	-0.39208	0.258306	-1.51789	0.129042	0.565459		LINC02773	7.95357	0.53433	0.442708	1.20696	0.227448	1		RN7SL491P	6.66399
LINC02555	22.1656	0.280077	0.342981	0.816595	0.41416	0.999876		GBP1	2485.9	2.9946	0.276008	10.8497	2e-27	1.24e-24		RTP4	201.704	2.88668	0.249208	11.5834	5e-31	2.73e-28		GLDC	7.74814	2.01195	0.366475	5.48999	4.02e-08	3.98e-06		TRIM6	18.3992	0.657317	0.435679	1.50872	0.13137	0.568933		IFIT1	3460.58	-0.459389	0.401757	-1.14345	0.252852	0.462682		PDCD1LG2	14.7425
IGLV3.21	69.6469	-0.229168	0.281863	-0.813046	0.416192	0.999876		CXCL10	113.038	5.65102	0.521947	10.8268	2.57e-27	1.54e-24		SAMD4A	150.566	2.78991	0.24176	11.54	8.29e-31	4.39e-28		RTP4	201.704	1.36457	0.250255	5.45274	4.96e-08	4.78e-06		GPR84	16.1081	0.416276	0.278665	1.49382	0.135222	0.573936		APOL4	13.5109	-0.499906	0.439254	-1.13808	0.255087	1		ETV7.AS1	1.90846
IFIT5	1098.18	0.199714	0.248189	0.804686	0.421001	0.999876		CD274	386.398	3.23447	0.299967	10.7827	4.15e-27	2.41e-24		PLSCR1	1341.95	2.89877	0.253593	11.4308	2.93e-30	1.43e-27		IFITM3	3264.47	1.47185	0.270951	5.43218	5.57e-08	5.33e-06		H2AC4	30.815	0.330069	0.223821	1.4747	0.140292	0.579192		LAP3	968.536	-0.278645	0.246589	-1.12999	0.258479	0.468452		CASP5	130.619
CACNA1A	23.8924	-0.222787	0.284667	-0.782623	0.433848	0.999876		XAF1	2988.92	2.73617	0.254481	10.752	5.8e-27	3.26e-24		HES4	139.646	4.06136	0.355669	11.4189	3.36e-30	1.59e-27		IFIT1	3460.58	2.17478	0.400834	5.42563	5.77e-08	5.47e-06		LINC02773	7.95357	-0.708733	0.490304	-1.4455	0.148318	0.589994		PDCD1LG2	18.4781	-0.388486	0.34449	-1.12771	0.259442	0.469495		NTNG2	799.086
EIF2AK2	2974.01	0.191124	0.246317	0.775926	0.437793	0.999876		PARP12	1689.53	2.38714	0.222429	10.7322	7.19e-27	3.92e-24		HERC6	621.51	2.71171	0.237914	11.3979	4.29e-30	1.98e-27		IFI6	1725.94	1.7739	0.329419	5.38493	7.25e-08	6.59e-06		MS4A4A	54.8804	-0.32928	0.235779	-1.39656	0.162546	0.605752		LINC00487	7.16213	0.642435	0.570733	1.12563	0.260322	1		LINC00487	6.99992
CCL8	14.7225	0.840097	1.09576	0.766682	0.44327	0.999876		DHX58	606.033	2.56902	0.239856	10.7107	9.07e-27	4.8e-24		LAMP3	172.847	4.99942	0.441416	11.3259	9.77e-30	4.19e-27		DDX60	2106.15	1.3691	0.257015	5.32694	9.99e-08	8.69e-06		OAS1	2576.34	0.388177	0.278108	1.39578	0.162781	0.605797		FCGR1A	317.402	-0.313869	0.279062	-1.12473	0.260704	0.470901		ANKRD22	74.959
BST2	693.216	-0.143817	0.188017	-0.764917	0.444321	0.999876		DDX60	2106.15	2.74661	0.256899	10.6914	1.12e-26	5.75e-24		UBE2L6	1784.13	2.38085	0.210535	11.3086	1.19e-29	4.98e-27		OAS2	3520.4	1.3947	0.262588	5.31136	1.09e-07	9.2e-06		CEACAM1	620.627	0.354254	0.262378	1.35016	0.176963	0.624994		KIAA1958	262.232	0.231584	0.209225	1.10686	0.268353	0.480025		RNF213	19401.5
CEP55	5.83174	0.28819	0.381222	0.755962	0.449672	0.999876		ZBP1	1654.18	2.63752	0.246837	10.6853	1.19e-26	5.96e-24		IFI35	712.419	2.77897	0.246145	11.2899	1.47e-29	6.02e-27		IGKV1.39	7.2228	2.04501	0.410174	4.98572	6.17e-07	4.1e-05		OASL	1441.22	0.408396	0.307881	1.32647	0.184683	0.636701		AIM2	244.567	-0.252967	0.228836	-1.10545	0.268966	0.480668		SDC3	34.7378
FFAR3	8.94368	-0.343995	0.466054	-0.738102	0.460452	0.999876		OAS1	2576.34	2.96428	0.277794	10.6708	1.39e-26	6.65e-24		AGRN	250.087	3.37626	0.300255	11.2447	2.46e-29	9.84e-27		SPATS2L	218.185	1.56927	0.315687	4.97096	6.66e-07	4.39e-05		OAS3	6979.6	0.455493	0.346206	1.31567	0.188285	0.640291		STAT1	6950.23	-0.220289	0.200917	-1.09642	0.272897	0.485356		CEACAM1	393.927
GLDC	7.74814	-0.299165	0.409302	-0.730917	0.46483	0.999876		APOL1	664.105	2.33735	0.219055	10.6701	1.4e-26	6.65e-24		TCN2	84.4226	2.75982	0.248005	11.1281	9.16e-29	3.51e-26		IGKV1D.39	2.59896	2.61924	0.527992	4.96075	7.02e-07	4.58e-05		GBP6	30.7098	0.405149	0.3153	1.28496	0.198805	0.65056		HESX1	9.95573	-0.675224	0.627932	-1.07531	0.282234	1		BCL2L14	6.0837
SEPTIN4	77.9709	-0.252637	0.345663	-0.730878	0.464854	0.999876		FBXO6	232.659	2.22208	0.209203	10.6216	2.36e-26	1.09e-23		BST2	693.216	2.07573	0.187049	11.0972	1.29e-28	4.85e-26		MX1	7909.72	1.66931	0.339975	4.91008	9.1e-07	5.67e-05		TIMM10	88.9773	0.312497	0.243945	1.28101	0.200189	0.65278		CACNA1A	23.8924	-0.294713	0.286018	-1.0304	0.302822	0.517404		LAMP3	97.2206
ALMS1P1	40.8862	0.262233	0.361126	0.726153	0.467745	0.999876		BATF2	272.983	3.93189	0.370561	10.6107	2.66e-26	1.2e-23		DHX58	606.033	2.65658	0.239842	11.0764	1.63e-28	5.88e-26		IFIT3	5155.76	1.60999	0.336349	4.78666	1.7e-06	9.88e-05		FBXO39	24.9461	0.389555	0.305804	1.27387	0.202709	0.653673		IL27	12.0287	-0.414386	0.405131	-1.02284	0.306382	1		C1QB	12.0279
SERPING1	652.653	0.259267	0.361166	0.71786	0.472844	0.999876		STAT1	6950.23	2.12172	0.200813	10.5657	4.3e-26	1.89e-23		TIMM10	88.9773	2.6247	0.23844	11.0078	3.5e-28	1.2e-25		SERPING1	652.653	1.7134	0.359695	4.76348	1.9e-06	0.000109369		CALHM6	59.4988	-0.377638	0.297505	-1.26935	0.204316	0.655083		ALMS1P1	40.8862	0.366879	0.359817	1.01963	0.307906	0.522334		SCO2	267.135
IFIT2	7080.23	0.240114	0.336453	0.713662	0.475436	0.999876		APOL6	4652.18	2.30472	0.218828	10.5321	6.15e-26	2.63e-23		TRIM22	5383.89	2.2499	0.204406	11.007	3.54e-28	1.2e-25		IGKV1D.13	4.01936	2.04885	0.431461	4.74864	2.05e-06	0.000115938		RSPH9	18.9184	-0.506849	0.412288	-1.22936	0.218938	0.669078		IGHGP	21.8668	-0.52118	0.513905	-1.01416	0.310508	0.524635		H3C8	23.4986
FRMD3	178.53	0.153703	0.217424	0.706928	0.479611	0.999876		HERC6	621.51	2.49634	0.237949	10.4911	9.5e-26	3.98e-23		FBXO6	232.659	2.29668	0.209163	10.9803	4.75e-28	1.56e-25		OASL	1441.22	1.44461	0.30751	4.69775	2.63e-06	0.000143068		PTPRU	6.24046	0.56156	0.45984	1.22121	0.222007	0.67173		ZCCHC2	2292.68	0.202219	0.200089	1.01065	0.312186	0.526191		MOV10	740.189
IGHG1	855.44	-0.218042	0.312815	-0.697034	0.485781	0.999876		EXOC3L1	71.2971	4.29997	0.410866	10.4656	1.24e-25	4.97e-23		MT2A	462.224	2.97132	0.270978	10.9652	5.62e-28	1.81e-25		USP18	182.463	1.79655	0.386025	4.65398	3.26e-06	0.000169901		SAMD4A	150.566	-0.302513	0.2481	-1.21932	0.222724	0.672433		HES4	139.646	0.357296	0.361173	0.989266	0.322533	0.536305		RNU7.40P	10.1567
PDCD1LG2	18.4781	0.229716	0.330822	0.694381	0.487443	0.999876		TRIM22	5383.89	2.13926	0.204409	10.4656	1.24e-25	4.97e-23		IFIT5	1098.18	2.70269	0.247632	10.9141	9.87e-28	3.06e-25		HERC6	621.51	1.10435	0.238366	4.63301	3.6e-06	0.000184205		XXYLT1.AS2	6.70434	0.546257	0.457122	1.19499	0.232089	0.684519		CD274	386.398	-0.294656	0.302687	-0.973466	0.330322	0.54398		SERPING1	358.744
MX2	6683.81	0.1429	0.209185	0.683129	0.494525	0.999876		EPSTI1	1144.15	2.84615	0.272432	10.4472	1.51e-25	5.91e-23		EIF2AK2	2974.01	2.67884	0.246092	10.8855	1.35e-27	4.12e-25		TIMM10	88.9773	1.10857	0.241047	4.59897	4.25e-06	0.000208851		FMNL2	92.1701	-0.283154	0.240608	-1.17683	0.239265	0.693526		C1QB	19.071	0.363334	0.374811	0.969381	0.332355	0.545624		HESX1	6.27068
FAP	7.72286	-0.53512	0.806274	-0.663695	0.506885	0.999876		OAS2	3520.4	2.73313	0.262517	10.4113	2.2e-25	8.44e-23		CARD17P	69.1036	3.31129	0.305054	10.8548	1.89e-27	5.59e-25		NRIR	110.377	1.45091	0.328581	4.4157	1.01e-05	0.000447334		DDX60	2106.15	0.301858	0.25722	1.17354	0.24058	0.694752		GRIN3A	19.634	0.396961	0.411821	0.963916	0.335088	0.548621		LINC02528	5.31966
CMPK2	1383.3	0.217339	0.330433	0.65774	0.510705	0.999876		UBE2L6	1784.13	2.18916	0.210547	10.3975	2.55e-25	9.55e-23		ZBP1	1654.18	2.66856	0.246835	10.8111	3.05e-27	8.71e-25		TRIM6	18.3992	1.74509	0.417391	4.18093	2.9e-05	0.00110497		TMEM255A	17.5956	0.351943	0.302939	1.16176	0.245332	0.697854		TNFAIP6	309.213	-0.300687	0.313019	-0.960606	0.33675	0.55032		RUFY4	29.8656
RUFY4	51.187	-0.180073	0.275149	-0.654456	0.512818	0.999876		ETV7	246.831	3.88605	0.37413	10.3869	2.84e-25	1.02e-22		IFIH1	1554.48	2.75	0.255597	10.7592	5.37e-27	1.49e-24		ZCCHC2	2292.68	0.832215	0.199973	4.16165	3.16e-05	0.00118014		IL27	12.0287	-0.451632	0.406286	-1.11161	0.266305	0.719755		SDC3	50.9827	0.241154	0.261836	0.921012	0.357044	0.570806		H2AC4	20.2446
HESX1	9.95573	-0.399641	0.613499	-0.651413	0.51478	0.999876		TRIM5	591.17	2.13626	0.206546	10.3428	4.51e-25	1.59e-22		ETV7	246.831	4.02137	0.374095	10.7496	5.95e-27	1.62e-24		CARD17P	69.1036	1.26377	0.3097	4.08062	4.49e-05	0.00160121		MT2A	462.224	-0.298543	0.272916	-1.0939	0.273999	0.726127		ZNF496.DT	75.7475	-0.189398	0.205947	-0.919645	0.357759	0.571467		CDC20	7.96997
IL27	12.0287	-0.25894	0.400656	-0.646291	0.518091	0.999876		PLSCR1	1341.95	2.61519	0.253614	10.3117	6.24e-25	2.16e-22		PARP12	1689.53	2.37771	0.222429	10.6898	1.14e-26	2.97e-24		C1QC	9.29117	2.07712	0.511363	4.06193	4.87e-05	0.00171132		DZIP1L	36.6223	0.560649	0.513503	1.09181	0.274916	0.726852		GBP1	2485.9	-0.250103	0.276401	-0.904856	0.365541	0.577891		HELZ2	3521.76
LINC02574	46.9617	0.270391	0.418455	0.646166	0.518172	0.999876		PARP9	3044.02	2.23949	0.217283	10.3068	6.56e-25	2.23e-22		GBP4	1719.82	2.52171	0.236595	10.6584	1.59e-26	4.1e-24		LINC02574	46.9617	1.6366	0.403804	4.05296	5.06e-05	0.00176293		BST2	693.216	-0.20497	0.188069	-1.08986	0.275773	0.726852		FBXO39	24.9461	-0.285281	0.318747	-0.895009	0.370782	0.583266		IDO1	102.841
PLSCR2	19.09	0.242837	0.38814	0.625644	0.531549	0.999876		AGRN	250.087	3.07768	0.300349	10.247	1.22e-24	4.07e-22		ZCCHC2	2292.68	2.12941	0.199847	10.6552	1.65e-26	4.12e-24		LINC00487	7.16213	2.15238	0.532453	4.04239	5.29e-05	0.00183529		LINC02555	22.1656	0.366522	0.341644	1.07282	0.283352	0.732234		SERPING1	652.653	0.322177	0.361068	0.89229	0.372237	0.584241		IFI27	479.721
CALHM6	59.4988	-0.183832	0.295757	-0.621563	0.534229	0.999876		TOR1B	587.863	2.13393	0.208335	10.2428	1.27e-24	4.17e-22		SAMD9L	3489.04	2.78881	0.262482	10.6248	2.29e-26	5.61e-24		PRAL	10.7505	2.21514	0.550266	4.02559	5.68e-05	0.00195258		FBXO6	232.659	0.225229	0.211513	1.06484	0.286946	0.734914		TIMM10	88.9773	-0.216095	0.24691	-0.875198	0.381466	0.592453		LINC02555	13.1427
TNFSF13B	1482.71	0.149718	0.24108	0.621029	0.53458	0.999876		ANKRD22	141.639	3.9644	0.389373	10.1815	2.4e-24	7.45e-22		BATF2	272.983	3.93608	0.37056	10.622	2.36e-26	5.65e-24		AGRN	250.087	1.19834	0.301693	3.97204	7.13e-05	0.00235497		CACNA1A	23.8924	-0.303552	0.286196	-1.06064	0.288852	0.736041		TRIM6	18.3992	0.384848	0.442478	0.869757	0.384433	0.595368		STAT2	2923.53
C1QA	14.4909	-0.192824	0.317168	-0.607957	0.543216	0.999876		ZCCHC2	2292.68	2.03268	0.199853	10.1709	2.67e-24	8.16e-22		EXOC3L1	71.2971	4.35797	0.410823	10.6079	2.74e-26	6.49e-24		PLSCR1	1341.95	1.00549	0.253858	3.96083	7.47e-05	0.00242713		HESX1	9.95573	-0.661089	0.627144	-1.05413	0.291825	0.738505		GBP5	5807.98	-0.217309	0.255501	-0.850521	0.395035	0.605023		XXYLT1.AS2	3.98584
IFIT3	5155.76	0.204099	0.336511	0.606515	0.544173	0.999876		DDX60L	6257.36	2.5387	0.249657	10.1687	2.73e-24	8.21e-22		ATF3	62.481	4.00083	0.380276	10.5209	6.92e-26	1.58e-23		ZNF496.DT	75.7475	0.758565	0.200014	3.79255	0.000149105	0.00436478		RNF213	23345.1	0.223791	0.213755	1.04695	0.295122	0.741118		OTOF	68.1927	0.423503	0.50249	0.842808	0.399336	0.607815		TFEC	351.687
DDX60	2106.15	0.154158	0.257263	0.599225	0.549023	0.999876		GBP4	1719.82	2.38084	0.236603	10.0626	8.08e-24	2.39e-21		KIAA1958	262.232	2.17623	0.2073	10.498	8.82e-26	1.99e-23		HERC5	2022.78	1.37877	0.368698	3.73956	0.000184341	0.00517736		XAF1	2988.92	0.266457	0.254732	1.04603	0.295548	0.741568		LINC02471	6.10911	-0.386074	0.462491	-0.83477	0.403847	1		CCDC194	22.0348
RSAD2	3727.04	0.246538	0.417152	0.591003	0.554519	0.999876		IFIT5	1098.18	2.48576	0.247652	10.0373	1.04e-23	3.03e-21		LINC02574	46.9617	4.15225	0.395637	10.4951	9.1e-26	2.02e-23		SCO2	379.756	0.734759	0.19678	3.7339	0.000188534	0.00524604		ODF3B	705.48	-0.214236	0.205328	-1.04339	0.29677	0.74277		RN7SL491P	7.26937	0.330569	0.407962	0.810293	0.417772	1		CACNA1A	17.2384
DDX60L	6257.36	0.146944	0.249752	0.588362	0.55629	0.999876		TNFSF10	3468.66	2.55222	0.254992	10.009	1.39e-23	3.97e-21		IFIT2	7080.23	3.52891	0.33632	10.4927	9.33e-26	2.05e-23		EIF2AK2	2974.01	0.911547	0.24621	3.70232	0.000213638	0.00577496		GRIN3A	19.634	0.427248	0.41112	1.03923	0.298698	0.74511		MMADHCP2	12.7813	-0.348722	0.431222	-0.808683	0.418698	1		FRMD3	128.844
FCGR1CP	98.7889	0.175167	0.29826	0.587298	0.557004	0.999876		SAMD9L	3489.04	2.62683	0.262486	10.0075	1.41e-23	3.97e-21		OTOF	68.1927	5.07953	0.48665	10.4377	1.67e-25	3.57e-23		IRF7	1592.7	0.869935	0.237649	3.66059	0.000251639	0.00650899		SERPING1	652.653	0.361136	0.36101	1.00035	0.317141	0.757262		IFIT2	7080.23	-0.268219	0.336516	-0.797048	0.425423	0.629261		CCL2	7.86844
TDRD7	714.829	0.119523	0.207531	0.575928	0.564664	0.999876		TDRD7	714.829	2.05302	0.206829	9.92616	3.2e-23	8.74e-21		EPHB2	58.67	2.17153	0.208081	10.436	1.7e-25	3.6e-23		TCN2	84.4226	0.909508	0.251282	3.61947	0.000295211	0.00729037		LINC02471	6.10911	0.428994	0.429428	0.998988	0.3178	0.757871		FAM225A	4.75983	0.430435	0.550155	0.782388	0.433986	1		DZIP1L	18.6211
XAF1	2988.92	0.145869	0.254759	0.572575	0.566933	0.999876		SAMD4A	150.566	2.39199	0.242032	9.88294	4.94e-23	1.31e-20		TOR1B	587.863	2.17186	0.208327	10.4252	1.9e-25	3.96e-23		C1QB	19.071	1.28031	0.361727	3.53944	0.000400978	0.00926677		IFI44L	3587.68	0.385916	0.387785	0.995181	0.319648	0.75977		IFIT3	5155.76	-0.260332	0.33661	-0.773395	0.439288	0.641472		MDK	17.2313
HES4	139.646	-0.207345	0.363984	-0.569654	0.568913	0.999876		TTC21A	214.686	2.85583	0.289351	9.86977	5.63e-23	1.47e-20		PARP14	10080	2.53308	0.242989	10.4247	1.91e-25	3.96e-23		IFIT5	1098.18	0.869096	0.247938	3.5053	0.0004561	0.0102512		ATF3	62.481	-0.392602	0.401302	-0.97832	0.327916	0.765945		IFI6	1725.94	-0.247797	0.330229	-0.750378	0.453027	0.652599		IFI35	533.203
MSR1	87.6866	-0.14578	0.256756	-0.567775	0.570188	0.999876		TTC26	77.6291	2.85066	0.290111	9.82607	8.69e-23	2.2e-20		GBP1	2485.9	2.87406	0.276012	10.4128	2.17e-25	4.43e-23		TMEM255A	17.5956	1.02223	0.294013	3.47683	0.000507388	0.0111806		PLSCR1	1341.95	0.244785	0.254109	0.963306	0.335394	0.771341		OAS3	6979.6	0.259412	0.346237	0.749232	0.453718	0.65289		RMI2	37.5439
RRM2	64.4389	-0.116212	0.206981	-0.56146	0.574484	0.999876		MX2	6683.81	2.05007	0.20911	9.80377	1.08e-22	2.64e-20		PARP9	3044.02	2.26171	0.217282	10.4091	2.25e-25	4.56e-23		HES4	139.646	1.20055	0.358551	3.34834	0.000812979	0.0161724		IFI44	1372.27	0.326912	0.34226	0.955157	0.339498	0.773175		USP18	182.463	0.29163	0.391498	0.744907	0.456328	0.654788		APOL1	511.441
C1QC	9.29117	-0.314936	0.570996	-0.551556	0.581252	0.999876		PNPT1	404.68	2.59024	0.264386	9.79719	1.16e-22	2.78e-20		SEPTIN4	77.9709	3.47218	0.334065	10.3937	2.65e-25	5.3e-23		ZBP1	1654.18	0.816339	0.247052	3.30432	0.000952082	0.0182467		MDK	18.5282	0.251544	0.264608	0.950627	0.341794	0.774931		GBP4	1719.82	-0.175745	0.237025	-0.741461	0.458414	0.656728		IFIT5	799.255
GBP6	30.7098	0.174897	0.317793	0.55035	0.58208	0.999876		TNFSF13B	1482.71	2.34637	0.240719	9.74735	1.89e-22	4.32e-20		SDC3	50.9827	2.60525	0.252119	10.3334	4.98e-25	9.53e-23		PARP12	1689.53	0.717264	0.222633	3.22174	0.00127417	0.022916		EXOC3L1	71.2971	-0.411448	0.435862	-0.943987	0.345177	0.77668		TNFSF13B	1482.71	-0.177737	0.241197	-0.736895	0.461186	0.658969		LINC02471	3.94422
H2AC4	30.815	-0.122885	0.228957	-0.536718	0.591463	0.999876		IL1RN	1136.31	2.63255	0.270497	9.73227	2.2e-22	4.94e-20		GBP1P1	60.5224	4.93122	0.479033	10.2941	7.49e-25	1.39e-22		FBXO6	232.659	0.675782	0.210689	3.20748	0.00133902	0.0238235		CCL2	22.427	-0.750213	0.798997	-0.938943	0.34776	0.7786		HELZ2	4329.22	0.168965	0.233144	0.724721	0.468623	0.6654		APOL4	8.5211
GPR84	16.1081	0.151248	0.283757	0.533017	0.594022	0.999876		ATF3	62.481	3.69045	0.38054	9.69792	3.08e-22	6.59e-20		STAT2	3872.02	2.37405	0.23082	10.2853	8.21e-25	1.51e-22		LINC02555	22.1656	1.0673	0.333123	3.20393	0.00135564	0.0240212		ZCCHC2	2292.68	0.186853	0.200092	0.933835	0.350389	0.779742		ABTB2	127.652	0.192353	0.265903	0.723396	0.469436	0.665984		IGHG1	403.492
ZCCHC2	2292.68	0.106366	0.200111	0.531533	0.595049	0.999876		BST2	693.216	1.78696	0.187108	9.55041	1.29e-21	2.53e-19		ANKRD22	141.639	4.00223	0.389357	10.2791	8.76e-25	1.59e-22		SAMD9L	3489.04	0.835427	0.262585	3.18155	0.0014649	0.0255796		KIAA1958	262.232	0.189127	0.209303	0.903606	0.366204	0.788524		MX2	6683.81	0.148648	0.209184	0.710608	0.477327	0.672555		TCN2	61.5854
PARP9	3044.02	0.112745	0.217475	0.518426	0.604161	0.999876		RAB1AP1	98.8978	2.119	0.222065	9.54225	1.4e-21	2.71e-19		AIM2	244.567	2.31249	0.225689	10.2464	1.23e-24	2.21e-22		RUFY4	51.187	0.848634	0.267297	3.17487	0.00149904	0.0259228		RNU7.40P	14.3759	0.342809	0.382936	0.895212	0.370674	0.789529		CARD17P	69.1036	-0.2242	0.319994	-0.700639	0.483528	0.6778		SAMD4A	100.97
IGHGP	21.8668	-0.262267	0.50908	-0.515178	0.606428	0.999876		MOV10	912.057	1.92622	0.202287	9.52222	1.7e-21	3.25e-19		RUFY4	51.187	2.67973	0.26167	10.2409	1.3e-24	2.32e-22		KIAA1958	262.232	0.652686	0.20857	3.12934	0.001752	0.0290703		LIF	4.75114	0.371589	0.430036	0.86409	0.387538	0.802099		AGRN	250.087	0.20941	0.303493	0.689999	0.490195	0.682907		RAB1AP1	89.7596
TOR1B	587.863	0.106542	0.209265	0.509124	0.610665	0.999876		RNF213	23345.1	2.03135	0.213735	9.50404	2.02e-21	3.79e-19		ALMS1P1	40.8862	3.4995	0.343505	10.1876	2.25e-24	3.9e-22		MS4A4A	54.8804	0.712085	0.228498	3.11637	0.00183089	0.0299923		OAS2	3520.4	0.221571	0.262737	0.843318	0.399051	0.809858		SEPTIN4	77.9709	0.235637	0.342118	0.68876	0.490974	0.683231		PLSCR1	978.534
ETV7.AS1	4.86616	0.42566	0.843586	0.504584	0.613851	0.999876		SPATS2L	218.185	2.98806	0.314517	9.50045	2.09e-21	3.88e-19		STAT1	6950.23	2.03457	0.200814	10.1316	4e-24	6.79e-22		ALMS1P1	40.8862	1.07928	0.352904	3.05828	0.00222614	0.034729		AGRN	250.087	0.254852	0.303381	0.840041	0.400886	0.810278		RNF213	23345.1	0.142586	0.213756	0.667047	0.504742	0.694022		MSR1	49.0094
CDC20	11.1024	-0.17812	0.353086	-0.504466	0.613934	0.999876		GBP1P1	60.5224	4.53817	0.479312	9.46809	2.85e-21	5.08e-19		PML	2321.85	2.12443	0.211389	10.0498	9.2e-24	1.51e-21		TRIM22	5383.89	0.621286	0.204473	3.03847	0.00237781	0.0362777		HERC6	621.51	0.195731	0.238955	0.81911	0.412723	0.81784		ETV7.AS1	4.86616	0.556957	0.837507	0.665017	0.506039	1		TIMM10	71.6059
ETV7	246.831	-0.183533	0.380107	-0.482847	0.629205	0.999876		SOCS1	188.497	2.72574	0.291079	9.36428	7.66e-21	1.29e-18		GRIN3A	19.634	3.79675	0.378502	10.031	1.11e-23	1.79e-21		EXOC3L1	71.2971	1.2604	0.418468	3.01194	0.00259587	0.0387508		NTNG2	969.76	0.174689	0.214811	0.813221	0.416091	0.81892		LAMP3	172.847	-0.299445	0.454733	-0.658506	0.510213	0.698626		PARP9	2348.29
IFI44	1372.27	0.158846	0.34239	0.463933	0.642696	0.999876		HES4	139.646	3.32595	0.355976	9.34317	9.35e-21	1.56e-18		TFEC	547.771	2.38206	0.237852	10.0149	1.31e-23	2.09e-21		C1QA	14.4909	0.875071	0.299205	2.92465	0.00344839	0.0484632		LAP3	968.536	-0.198246	0.246522	-0.804169	0.4213	0.821716		MS4A4A	54.8804	-0.153284	0.234182	-0.65455	0.512757	0.7011		MX2	5251.28
AIM2	244.567	0.103633	0.228019	0.454492	0.649475	0.999876		FCGR1A	317.402	2.57459	0.276221	9.32074	1.16e-20	1.91e-18		APOL6	4652.18	2.18504	0.218831	9.98503	1.77e-23	2.77e-21		ODF3B	705.48	0.590093	0.204726	2.88236	0.00394713	0.0531093		IRF7	1592.7	-0.182277	0.238005	-0.765853	0.443764	0.832803		IFI44	1372.27	-0.224052	0.342748	-0.653694	0.513309	0.701413		DOCK4	594.46
NTNG2	969.76	0.0949952	0.214849	0.442149	0.658382	0.999876		GBP5	5807.98	2.37115	0.255378	9.28485	1.62e-20	2.56e-18		MOV10	912.057	2.01855	0.202274	9.9793	1.88e-23	2.91e-21		SDC3	50.9827	0.736577	0.258401	2.85052	0.00436482	0.0566138		HES4	139.646	0.274414	0.361522	0.759051	0.447822	0.834504		APOL6	4652.18	-0.142636	0.218976	-0.651379	0.514802	0.70259		CXCL10	40.4799
CASP5	205.228	0.11517	0.263709	0.436731	0.662307	0.999876		CEACAM1	620.627	2.36663	0.261588	9.04715	1.47e-19	2.05e-17		RMI2	67.3371	3.4359	0.346207	9.9244	3.26e-23	4.97e-21		PSME2P1	6.97207	0.947876	0.342622	2.76654	0.00566554	0.0675475		NT5C3AP1	5.75105	0.319315	0.431189	0.740544	0.45897	0.839707		TNFSF10	3468.66	-0.165785	0.2552	-0.64963	0.515932	0.703239		EXOC3L1	44.0968
TIMM10	88.9773	-0.103254	0.246195	-0.419399	0.674925	0.999876		ODF3B	705.48	1.84646	0.204255	9.04	1.57e-19	2.17e-17		HELZ2	4329.22	2.30625	0.233011	9.89756	4.27e-23	6.37e-21		NTNG2	969.76	0.590356	0.214643	2.75041	0.00595199	0.0697615		STAT1	6950.23	-0.147581	0.200911	-0.734558	0.462609	0.841247		MDK	18.5282	0.172217	0.266021	0.647381	0.517385	0.70483		ABTB2	134.766
OASL	1441.22	0.127936	0.308037	0.415328	0.677902	0.999876		SCO2	379.756	1.7585	0.196059	8.96924	2.99e-19	4.01e-17		NRIR	110.377	3.2271	0.32609	9.89633	4.32e-23	6.37e-21		DHX58	606.033	0.658526	0.240516	2.73797	0.00618193	0.0714334		APOL4	13.5109	-0.318023	0.434148	-0.732521	0.463851	0.841418		ATF3	62.481	0.254213	0.393542	0.645962	0.518304	0.705261		HES4	96.9255
PRAL	10.7505	0.242382	0.589375	0.411252	0.680888	0.999876		FCGR1CP	98.7889	2.59958	0.291377	8.92169	4.59e-19	6.08e-17		MS4A4A	54.8804	2.20896	0.223854	9.86785	5.74e-23	8.2e-21		BATF2	272.983	1.01786	0.372637	2.7315	0.00630468	0.072295		LAMP3	172.847	-0.328668	0.455005	-0.722339	0.470086	0.844739		TTC21A	214.686	0.182104	0.292135	0.623356	0.533051	0.715053		FAM225A	4.36471
IFI6	1725.94	-0.135677	0.330149	-0.410957	0.681104	0.999876		AIM2	244.567	2.00685	0.225843	8.88603	6.33e-19	8.26e-17		FBXO39	24.9461	2.81445	0.286333	9.82929	8.42e-23	1.18e-20		PTPRU	6.24046	1.18321	0.439311	2.69333	0.00707422	0.0785186		USP18	182.463	0.272324	0.391611	0.695393	0.486809	0.852139		TRIM22	5383.89	-0.125697	0.20454	-0.614535	0.538862	0.719713		ATF3	35.1951
SAMD4A	150.566	-0.0995097	0.247177	-0.402584	0.687254	0.999876		IFITM3	3264.47	2.40216	0.270879	8.86802	7.45e-19	9.64e-17		TRIM6	18.3992	3.95284	0.403568	9.79472	1.19e-22	1.62e-20		MT2A	462.224	0.727199	0.271819	2.67531	0.00746609	0.081096		ETV7	246.831	-0.258199	0.38043	-0.678702	0.497327	0.857236		SOCS1	188.497	-0.18026	0.29457	-0.611943	0.540575	0.720929		SIGLEC1	612.893
ZNF496.DT	75.7475	0.0800342	0.203883	0.392549	0.694653	0.999876		KIAA1958	262.232	1.83324	0.207482	8.83564	9.95e-19	1.26e-16		DDX60L	6257.36	2.43415	0.249659	9.74989	1.85e-22	2.5e-20		GRIN3A	19.634	1.03973	0.399254	2.60419	0.00920928	0.0929221		CD274	386.398	0.204438	0.301822	0.677348	0.498185	0.857512		PNPT1	404.68	-0.156345	0.266014	-0.587731	0.556713	0.733633		ODF3B	576.015
SAMD9L	3489.04	0.0992486	0.262678	0.377834	0.705554	0.999876		RNU7.40P	14.3759	3.11481	0.35265	8.83256	1.02e-18	1.29e-16		FRMD3	178.53	2.07921	0.21472	9.68335	3.55e-22	4.7e-20		KLHDC7B.DT	10.4943	0.823733	0.325277	2.5324	0.0113284	0.107794		ZNF496.DT	75.7475	0.137372	0.203481	0.67511	0.499606	0.857512		IGKV1D.39	2.59896	-0.373539	0.64056	-0.583144	0.559796	1		ALMS1P1	21.685
IL1RN	1136.31	0.10195	0.271021	0.376169	0.706791	0.999876		FCGR1BP	484.203	2.31771	0.262569	8.82703	1.07e-18	1.33e-16		CD274	386.398	2.90346	0.300034	9.6771	3.77e-22	4.96e-20		IFI35	712.419	0.622267	0.246795	2.52139	0.0116891	0.110062		SPATS2L	218.185	0.209077	0.318582	0.656273	0.511648	0.862287		OAS1	2576.34	0.160409	0.278173	0.576654	0.564173	0.739748		IL1RN	917.667
LY6E	2330.39	-0.0924504	0.245897	-0.375972	0.706938	0.999876		ZNF496.DT	75.7475	1.69452	0.196865	8.60755	7.46e-18	8.61e-16		TRIM5	591.17	1.99559	0.206577	9.66029	4.45e-22	5.8e-20		RMI2	67.3371	0.88786	0.352355	2.51979	0.0117426	0.110187		LINC02574	46.9617	-0.276392	0.428835	-0.644518	0.51924	0.865284		ETV7	246.831	-0.218978	0.380255	-0.575872	0.564701	0.740144		PTPRU	4.12667
MMADHCP2	12.7813	-0.15906	0.426782	-0.372696	0.709375	0.999876		RMI2	67.3371	2.96073	0.346711	8.53947	1.35e-17	1.5e-15		TDRD7	714.829	1.98838	0.20684	9.61311	7.04e-22	8.86e-20		IFIH1	1554.48	0.64274	0.25588	2.51188	0.012009	0.111962		TRIM22	5383.89	0.130181	0.204513	0.63654	0.524425	0.867442		IFI44L	3587.68	-0.216493	0.38816	-0.557742	0.57702	0.748426		MT2A	414.248
RNF213	23345.1	0.0781645	0.213757	0.365669	0.714612	0.999876		NRIR	110.377	2.78376	0.326464	8.527	1.5e-17	1.65e-15		TNFSF10	3468.66	2.42996	0.254996	9.52941	1.58e-21	1.91e-19		AIM2	244.567	0.569185	0.227203	2.50518	0.0122389	0.113342		CXCL10	113.038	-0.349219	0.549757	-0.635224	0.525282	0.867883		HERC5	2022.78	-0.204869	0.36939	-0.554614	0.579159	0.749958		IRF7	1181.62
IFIH1	1554.48	0.093159	0.256051	0.363829	0.715985	0.999876		CCL2	22.427	5.72743	0.67891	8.43621	3.28e-17	3.47e-15		RIGI	959.871	2.40196	0.255164	9.41338	4.8e-21	5.44e-19		GBP6	30.7098	0.778441	0.311967	2.49527	0.0125862	0.115196		TNFAIP6	309.213	0.198052	0.312024	0.634731	0.525604	0.867883		TOR1B	587.863	0.115488	0.209257	0.551896	0.58102	0.751344		DHX58	506.535
SCO2	379.756	-0.0718187	0.197837	-0.363019	0.716591	0.999876		MT2A	462.224	2.2614	0.271121	8.34091	7.37e-17	7.37e-15		NTNG2	969.76	2.0095	0.214327	9.37586	6.86e-21	7.49e-19		MDK	18.5282	0.643298	0.258537	2.48823	0.0128382	0.116542		CMPK2	1383.3	0.201307	0.330447	0.609197	0.542394	0.875132		DHX58	606.033	-0.132623	0.241171	-0.549912	0.58238	0.752016		MX1	5395.22
OAS3	6979.6	0.125455	0.346261	0.362312	0.717119	0.999876		LY6E	2330.39	2.04156	0.245515	8.3154	9.14e-17	9e-15		TNFSF13B	1482.71	2.25185	0.240726	9.35444	8.4e-21	9.11e-19		RNF213	23345.1	0.530892	0.213749	2.48371	0.0130022	0.117392		TFEC	547.771	-0.14485	0.238948	-0.606196	0.544384	0.87586		MT2A	462.224	0.14952	0.272341	0.549017	0.582994	0.752614		SAMD9L	2412.41
MT2A	462.224	-0.0981905	0.272638	-0.360151	0.718735	0.999876		SEPTIN4	77.9709	2.77799	0.334666	8.30078	1.03e-16	1e-14		TTC21A	214.686	2.70021	0.289411	9.33003	1.06e-20	1.13e-18		LINC02471	6.10911	1.02009	0.413636	2.46615	0.0136573	0.121761		SOCS1	188.497	0.177806	0.293691	0.60542	0.5449	0.87586		IFIH1	1554.48	-0.14051	0.256146	-0.548554	0.583312	0.752772		ZNF496.DT	61.9674
HNRNPA1P53	6.13873	0.163363	0.464717	0.351531	0.72519	0.999876		RTP4	201.704	2.07106	0.249633	8.2964	1.07e-16	1.03e-14		IFI27	530.556	4.11716	0.443335	9.2868	1.59e-20	1.65e-18		SAMD4A	150.566	0.596394	0.244801	2.43624	0.0148409	0.127899		PSME2P1	6.97207	0.217177	0.366053	0.593294	0.552984	0.879194		FCGR1CP	98.7889	0.162974	0.298323	0.546299	0.584861	0.753684		IFITM3	1614.93
OAS2	3520.4	0.0921612	0.262763	0.350739	0.725784	0.999876		TNFAIP6	309.213	2.57125	0.31004	8.2933	1.1e-16	1.05e-14		IDO1	131.555	3.601	0.388656	9.26526	1.95e-20	2.01e-18		PARP9	3044.02	0.521034	0.217413	2.39651	0.0165519	0.137475		BCL2L14	6.80276	0.313496	0.53791	0.582804	0.560025	0.883001		EXOC3L1	71.2971	0.233183	0.426954	0.546155	0.584959	0.753747		PLSCR2	15.3807
TNFSF10	3468.66	0.0880274	0.25516	0.344989	0.730103	0.999876		CARD17P	69.1036	2.52562	0.30615	8.24961	1.59e-16	1.49e-14		APOL1	664.105	2.02296	0.219112	9.23254	2.64e-20	2.7e-18		HNRNPA1P53	6.13873	1.04448	0.43893	2.3796	0.0173314	0.14202		IFITM3	3264.47	0.153367	0.271174	0.565566	0.571689	0.887948		TDRD7	714.829	-0.113386	0.207696	-0.545923	0.585119	0.753889		OTOF	39.1968
TYMS	24.8805	-0.086992	0.254886	-0.341297	0.73288	0.999876		ABTB2	127.652	2.16749	0.26282	8.24707	1.62e-16	1.51e-14		IL1RN	1136.31	2.4872	0.270509	9.19452	3.77e-20	3.75e-18		PDCD1LG2	18.4781	0.758475	0.32247	2.35208	0.0186687	0.148689		FRMD3	178.53	0.120502	0.217507	0.554013	0.57957	0.890794		FMNL2	92.1701	-0.129577	0.239843	-0.54026	0.589018	0.756605		SPATS2L	161.993
IL31RA	29.3116	0.113668	0.337938	0.336359	0.736601	0.999876		NTNG2	969.76	1.73289	0.214367	8.08375	6.28e-16	5.41e-14		TNFAIP6	309.213	2.84924	0.309955	9.19243	3.84e-20	3.8e-18		IFIT2	7080.23	0.786441	0.336406	2.33777	0.0193992	0.152583		TRIM5	591.17	0.113495	0.207457	0.547077	0.584326	0.892979		CDC20	11.1024	-0.187012	0.353282	-0.529355	0.596559	1		TRIM5	494.061
TNFAIP6	309.213	0.104846	0.312188	0.335842	0.73699	0.999876		TRIM6	18.3992	3.22561	0.406161	7.94171	1.99e-15	1.62e-13		GBP5	5807.98	2.34697	0.255378	9.19017	3.92e-20	3.84e-18		LAP3	968.536	0.574516	0.246033	2.33512	0.0195371	0.153191		IFI6	1725.94	-0.178309	0.330179	-0.540038	0.589171	0.895068		RNU7.40P	14.3759	0.196987	0.38648	0.509695	0.610265	1		GBP4	1184.44
CEACAM1	620.627	0.0848195	0.262594	0.323007	0.74669	0.999876		DOCK4	752.917	2.00519	0.253424	7.91238	2.53e-15	2.01e-13		CEACAM1	620.627	2.3787	0.261586	9.09341	9.6e-20	9.14e-18		UBE2L6	1784.13	0.489548	0.210779	2.32257	0.0202024	0.156432		CARD17P	69.1036	0.170646	0.316271	0.539556	0.589503	0.895068		CMPK2	1383.3	0.165999	0.330478	0.502299	0.615457	0.775889		CARD17P	31.0056
HELZ2	4329.22	0.0742137	0.233156	0.3183	0.750257	0.999876		LINC02068	31.8466	4.52711	0.574594	7.87879	3.31e-15	2.57e-13		RNF213	23345.1	1.94312	0.213736	9.09121	9.79e-20	9.28e-18		GBP1	2485.9	0.618231	0.276202	2.23833	0.0251997	0.179104		ISG15	1967.84	0.194649	0.37818	0.5147	0.606763	0.901274		FAP	7.72286	0.376445	0.756726	0.497466	0.61886	1		CCL8	2.13708
EPHB2	58.67	0.0695261	0.219033	0.317422	0.750923	0.999876		CACNA1A	23.8924	2.03851	0.261631	7.79157	6.62e-15	4.88e-13		LINC02068	31.8466	5.20964	0.573544	9.08324	1.05e-19	9.93e-18		MOV10	912.057	0.448389	0.202669	2.21243	0.0269372	0.186808		UBE2L6	1784.13	-0.106308	0.21095	-0.503948	0.614298	0.904761		NT5C3AP1	5.75105	0.213098	0.434797	0.490108	0.624057	1		TTC21A	174.223
BATF2	272.983	-0.118477	0.375459	-0.315552	0.752343	0.999876		CCL8	14.7225	7.58772	0.984805	7.70479	1.31e-14	9.29e-13		CXCL10	113.038	4.72145	0.52238	9.03834	1.59e-19	1.48e-17		CEACAM1	620.627	0.567295	0.262234	2.16332	0.0305169	0.202804		CASP5	205.228	-0.132993	0.264323	-0.503146	0.614861	0.90478		GBP6	30.7098	0.154432	0.318018	0.485608	0.627245	0.783928		TRIM6	9.80237
IGKV1D.39	2.59896	-0.197255	0.629746	-0.313229	0.754107	0.999876		GRIN3A	19.634	2.88501	0.381843	7.55549	4.17e-14	2.69e-12		FCGR1A	317.402	2.49653	0.276246	9.03735	1.61e-19	1.48e-17		HELZ2	4329.22	0.50294	0.233109	2.15754	0.030964	0.204567		ALMS1P1	40.8862	0.179308	0.362204	0.495046	0.620567	0.907935		IFITM3	3264.47	0.127312	0.271181	0.469475	0.63873	0.791646		DDX60L	4791.82
GBP1P1	60.5224	-0.15684	0.506951	-0.309379	0.757033	0.999876		PLSCR2	19.09	2.75169	0.364957	7.53976	4.71e-14	3.01e-12		C1QB	19.071	3.15926	0.350024	9.02585	1.78e-19	1.61e-17		LINC02068	31.8466	1.27881	0.596299	2.14458	0.0319867	0.209261		APOL1	664.105	-0.108779	0.220083	-0.494264	0.62112	0.908058		GLDC	7.74814	0.182727	0.394924	0.462688	0.643588	1		GPR84	13.3706
PARP12	1689.53	0.0683641	0.222802	0.306837	0.758967	0.999876		CASP5	205.228	1.96291	0.261304	7.51199	5.82e-14	3.68e-12		MX2	6683.81	1.87004	0.209114	8.94269	3.8e-19	3.35e-17		FAP	7.72286	1.5278	0.714831	2.13729	0.0325742	0.211		RMI2	67.3371	0.172709	0.356961	0.483833	0.628504	0.911001		PARP9	3044.02	-0.0980829	0.217514	-0.450927	0.652042	0.801095		OAS3	4852.13
APOL4	13.5109	-0.127506	0.429366	-0.296964	0.766494	0.999876		EPHB2	58.67	1.56945	0.209865	7.4784	7.52e-14	4.64e-12		PNPT1	404.68	2.3551	0.264437	8.9061	5.29e-19	4.53e-17		ETV7	246.831	0.795751	0.377022	2.11062	0.0348048	0.217664		RTP4	201.704	0.120927	0.252432	0.479047	0.631905	0.91217		HNRNPA1P53	6.13873	0.208278	0.463	0.449844	0.652823	1		RTP4	162.656
FCGR1A	317.402	0.0788259	0.278288	0.283253	0.776983	0.999876		DZIP1L	36.6223	3.73274	0.500599	7.45656	8.88e-14	5.44e-12		CALHM6	59.4988	2.52625	0.284943	8.86582	7.59e-19	6.24e-17		TOR1B	587.863	0.418099	0.209025	2.00023	0.0454753	0.25514		NRIR	110.377	0.155444	0.333475	0.466133	0.641121	0.915895		IL1RN	1136.31	0.119605	0.271013	0.441327	0.658977	0.80584		RIGI	705.466
PNPT1	404.68	0.0737778	0.265734	0.277638	0.781291	0.999876		BCL2L14	6.80276	3.46584	0.470888	7.36023	1.84e-13	1.06e-11		MDK	18.5282	2.15271	0.245327	8.77486	1.71e-18	1.36e-16		PARP14	10080	0.480552	0.243038	1.97728	0.0480104	0.262874		RAB1AP1	98.8978	-0.106011	0.227953	-0.465056	0.641891	0.916175		FCGR1BP	484.203	-0.113674	0.26385	-0.430826	0.666595	0.811746		PML	1873.95
USP18	182.463	0.108906	0.392624	0.277379	0.781489	0.999876		IDO1	131.555	2.84642	0.388994	7.31738	2.53e-13	1.44e-11		RAB1AP1	98.8978	1.9358	0.222286	8.70858	3.08e-18	2.36e-16		DDX60L	6257.36	0.484288	0.249727	1.93927	0.0524689	0.277333		ZBP1	1654.18	0.114933	0.247241	0.464863	0.642029	0.916247		H3C8	41.1507	-0.116672	0.271887	-0.429118	0.667837	0.812677		PARP12	1369.18
IFI44L	3587.68	0.103813	0.387941	0.2676	0.789007	0.999876		MSR1	87.6866	1.82449	0.250262	7.29033	3.09e-13	1.74e-11		FMNL2	92.1701	2.0362	0.234446	8.68517	3.78e-18	2.87e-16		TRIM5	591.17	0.400431	0.20724	1.93221	0.0533332	0.280011		DHX58	606.033	-0.110393	0.241147	-0.457782	0.647109	0.91849		HERC6	621.51	-0.101807	0.239243	-0.42554	0.670443	0.813907		XAF1	2187.87
HERC6	621.51	0.0633636	0.239077	0.265035	0.790983	0.999876		CALHM6	59.4988	2.0731	0.285691	7.25643	3.97e-13	2.18e-11		CASP5	205.228	2.24673	0.261136	8.60368	7.72e-18	5.56e-16		CD274	386.398	0.577648	0.301342	1.91692	0.0552483	0.285733		TTC21A	214.686	0.130919	0.292254	0.447965	0.654178	0.921051		DDX60	2106.15	-0.109206	0.25735	-0.424348	0.671312	0.814377		AGRN	203.522
FBXO6	232.659	0.0553063	0.211898	0.261005	0.794089	0.999876		FRMD3	178.53	1.51927	0.215182	7.06038	1.66e-12	8.59e-11		FCGR1CP	98.7889	2.50613	0.291487	8.59775	8.13e-18	5.83e-16		CCDC194	24.2479	0.607498	0.319392	1.90205	0.0571649	0.291376		IFIT5	1098.18	-0.108002	0.248348	-0.434881	0.663649	0.925436		EPSTI1	1144.15	0.113662	0.273225	0.416004	0.677407	0.817662		LIF	4.5345
UBE2L6	1784.13	-0.0547074	0.210932	-0.25936	0.795357	0.999876		FBXO39	24.9461	2.02883	0.289757	7.00184	2.53e-12	1.27e-10		LINC02555	22.1656	2.71559	0.323163	8.40314	4.35e-17	2.8e-15		BST2	693.216	0.353745	0.187658	1.88505	0.0594227	0.29824		IFIT1	3460.58	0.17069	0.401369	0.425269	0.670641	0.926563		BCL2L14	6.80276	-0.234933	0.566149	-0.414966	0.678167	1		IGLV3.25	26.5441
RAB1AP1	98.8978	0.0579582	0.227165	0.255137	0.798617	0.999876		TIMM10	88.9773	1.6643	0.239771	6.94118	3.89e-12	1.89e-10		MSR1	87.6866	2.08813	0.249876	8.35667	6.45e-17	4.05e-15		TNFAIP6	309.213	0.571621	0.311468	1.83525	0.0664687	0.318509		DDX60L	6257.36	0.105206	0.249755	0.421236	0.673583	0.927033		PARP14	10080	-0.100132	0.243069	-0.411948	0.680377	0.819695		USP18	104.579
TCN2	84.4226	0.064772	0.254821	0.254186	0.799352	0.999876		CCDC194	24.2479	2.14055	0.309869	6.90792	4.92e-12	2.35e-10		CCL2	22.427	5.62953	0.679106	8.28961	1.14e-16	6.8e-15		PLSCR2	19.09	0.695297	0.380859	1.8256	0.0679105	0.322605		SIGLEC1	890.327	0.162816	0.392358	0.414967	0.678166	0.928717		IGHG1	855.44	-0.121916	0.312758	-0.38981	0.696677	0.830638		LAP3	672.375
CCL2	22.427	0.191079	0.754111	0.253384	0.799972	0.999876		RUFY4	51.187	1.81477	0.263497	6.88723	5.69e-12	2.7e-10		PDCD1LG2	18.4781	2.53609	0.308165	8.22967	1.88e-16	1.08e-14		MSR1	87.6866	0.456136	0.253834	1.79698	0.0723383	0.335733		ANKRD22	141.639	0.158891	0.397198	0.400031	0.689134	0.930732		IGKV1D.13	4.01936	0.182191	0.47858	0.38069	0.703433	1		IGKV1.39	4.57293
IDO1	131.555	-0.0963411	0.394468	-0.244231	0.807052	0.999876		IL31RA	29.3116	2.2259	0.323676	6.87694	6.12e-12	2.87e-10		LINC02528	9.7055	4.47698	0.545258	8.21076	2.2e-16	1.25e-14		IL1RN	1136.31	0.48363	0.270874	1.78544	0.0741894	0.34037		TNFSF13B	1482.71	-0.0953522	0.241165	-0.395382	0.692561	0.931503		H2AC4	30.815	0.0861534	0.226393	0.380548	0.703539	0.834316		IGLV3.21	28.5039
EXOC3L1	71.2971	-0.0983166	0.431106	-0.228057	0.819602	0.999876		HESX1	9.95573	3.66585	0.534937	6.85286	7.24e-12	3.35e-10		CACNA1A	23.8924	2.11081	0.261305	8.07794	6.59e-16	3.54e-14		HESX1	9.95573	1.00442	0.564671	1.77878	0.0752766	0.343176		TNFSF10	3468.66	-0.100383	0.255189	-0.393369	0.694047	0.931664		C1QA	14.4909	-0.117119	0.315457	-0.371268	0.710438	1		BIRC5	7.61028
RIGI	959.871	0.0583072	0.25584	0.227905	0.81972	0.999876		RSPH9	18.9184	2.43234	0.379057	6.41683	1.39e-10	5.34e-09		GBP6	30.7098	2.43955	0.303985	8.02522	1.01e-15	5.29e-14		STAT2	3872.02	0.392767	0.230943	1.70071	0.0889975	0.375		FFAR3	8.94368	0.175809	0.447841	0.39257	0.694637	0.931664		ZBP1	1654.18	0.088227	0.24725	0.356834	0.721216	0.845197		IFIH1	1003.13
TMEM255A	17.5956	0.0700245	0.307954	0.227386	0.820124	0.999876		LINC02528	9.7055	3.52504	0.550197	6.40687	1.49e-10	5.67e-09		GPR84	16.1081	2.07632	0.26007	7.98369	1.42e-15	7.18e-14		RIGI	959.871	0.412714	0.255657	1.61433	0.106456	0.410892		GBP5	5807.98	0.100058	0.255472	0.39166	0.69531	0.931664		IGKV1.39	7.2228	0.152714	0.441295	0.346059	0.729298	1		DDX60	1497.2
TRIM5	591.17	0.0460094	0.207516	0.221715	0.824536	0.999876		FAP	7.72286	4.31308	0.681417	6.32958	2.46e-10	9.14e-09		DOCK4	752.917	1.99708	0.253426	7.88034	3.27e-15	1.58e-13		GPR84	16.1081	0.448391	0.278092	1.61238	0.106878	0.4112		MX1	7909.72	0.132363	0.340105	0.389184	0.69714	0.932144		RIGI	959.871	0.0861275	0.255823	0.336668	0.736367	0.856542		UBE2L6	1370.65
LAP3	968.536	0.049946	0.246337	0.202755	0.839326	0.999876		PDCD1LG2	18.4781	1.96731	0.31113	6.3231	2.56e-10	9.5e-09		SOCS1	188.497	2.24749	0.291292	7.71561	1.2e-14	5.22e-13		FAM225A	4.75983	0.840254	0.533458	1.57511	0.115232	0.428088		ABTB2	127.652	-0.102111	0.26683	-0.382683	0.701955	0.934495		MOV10	912.057	0.0676829	0.202848	0.333663	0.738634	0.857998		HERC5	1091.12
ATF3	62.481	-0.0788774	0.397147	-0.19861	0.842568	0.999876		TFEC	547.771	1.49369	0.238049	6.27471	3.5e-10	1.26e-08		FCGR1BP	484.203	2.02225	0.262636	7.69983	1.36e-14	5.85e-13		TDRD7	714.829	0.325341	0.207404	1.56864	0.116733	0.43135		IFIT2	7080.23	-0.12804	0.336496	-0.380509	0.703567	0.934582		TCN2	84.4226	0.084573	0.254706	0.332041	0.739858	0.858467		OAS1	1939.58
PARP14	10080	0.0480152	0.24306	0.197544	0.843402	0.999876		XXYLT1.AS2	6.70434	2.63047	0.420146	6.26085	3.83e-10	1.36e-08		C1QA	14.4909	2.18268	0.288509	7.56536	3.87e-14	1.56e-12		PML	2321.85	0.329223	0.211582	1.55601	0.119706	0.437309		FCGR1BP	484.203	0.0996098	0.263636	0.377831	0.705556	0.935011		C1QC	9.29117	0.177214	0.551066	0.321583	0.747768	1		ZBP1	1300.47
TTC21A	214.686	0.0545109	0.29244	0.1864	0.852131	0.999876		SDC3	50.9827	1.57448	0.254622	6.1836	6.27e-10	2.16e-08		C1QC	9.29117	3.76982	0.500042	7.53902	4.74e-14	1.89e-12		TTC26	77.6291	0.458735	0.296082	1.54935	0.121297	0.440402		GBP4	1719.82	-0.0890946	0.236996	-0.375933	0.706966	0.935626		KLHDC7B.DT	10.4943	-0.110743	0.346112	-0.319964	0.748995	1		CALHM6	46.5566
ABTB2	127.652	0.0491416	0.266333	0.184512	0.853612	0.999876		MDK	18.5282	1.51107	0.249427	6.05814	1.38e-09	4.47e-08		TMEM255A	17.5956	2.15018	0.285401	7.53389	4.93e-14	1.96e-12		APOL6	4652.18	0.330238	0.218926	1.50845	0.131439	0.459668		SEPTIN4	77.9709	0.127473	0.342808	0.371848	0.710006	0.936298		TTC26	77.6291	-0.0939594	0.299378	-0.313848	0.753636	0.867671		HERC6	501.332
MOV10	912.057	0.0365376	0.202866	0.180107	0.857068	0.999876		GBP6	30.7098	1.84989	0.305888	6.0476	1.47e-09	4.73e-08		CCDC194	24.2479	2.30225	0.309325	7.44283	9.86e-14	3.79e-12		RNU7.40P	14.3759	0.551243	0.378371	1.45689	0.145148	0.479556		MOV10	912.057	0.0748123	0.202845	0.368816	0.712265	0.936457		RSAD2	3727.04	0.121354	0.417228	0.290859	0.771159	0.879129		FMNL2	64.903
OAS1	2576.34	0.0484088	0.278209	0.174002	0.861864	0.999876		MMADHCP2	12.7813	2.38684	0.398709	5.98641	2.15e-09	6.68e-08		IL31RA	29.3116	2.38014	0.323224	7.36375	1.79e-13	6.61e-12		FFAR3	8.94368	0.627229	0.435757	1.4394	0.150037	0.485987		RNA5SP237	4.61096	0.173278	0.494882	0.35014	0.726234	0.939913		BIRC5	10.7448	-0.0929153	0.321026	-0.289432	0.772251	1		KIAA1958	199.949
KIAA1958	262.232	0.03642	0.209601	0.173759	0.862055	0.999876		FMNL2	92.1701	1.4058	0.235307	5.97434	2.31e-09	7.13e-08		ABTB2	127.652	1.93304	0.263007	7.34976	1.99e-13	7.31e-12		PNPT1	404.68	0.374085	0.265427	1.40937	0.158725	0.499218		HELZ2	4329.22	-0.0802389	0.233177	-0.344112	0.730762	0.940312		ANKRD22	141.639	-0.114713	0.3989	-0.287574	0.773673	0.88074		LINC02068	9.36261
CD274	386.398	0.0517126	0.302058	0.171201	0.864066	0.999876		LINC02555	22.1656	1.92747	0.326655	5.90061	3.62e-09	1.08e-07		PSME2P1	6.97207	2.32919	0.318547	7.31192	2.63e-13	9.5e-12		DZIP1L	36.6223	0.719648	0.512018	1.40551	0.159869	0.501054		PDCD1LG2	18.4781	0.11206	0.333043	0.336474	0.736514	0.942885		SIGLEC1	890.327	-0.111238	0.392973	-0.283067	0.777126	0.882921		PARP14	7235.79
AGRN	250.087	-0.0476853	0.304197	-0.156758	0.875436	0.999876		PRAL	10.7505	3.19599	0.543164	5.88403	4e-09	1.18e-07		PTPRU	6.24046	2.97968	0.408772	7.28935	3.11e-13	1.11e-11		RSPH9	18.9184	0.548898	0.393051	1.39651	0.162562	0.505546		BATF2	272.983	0.12562	0.374658	0.335293	0.737404	0.943079		PRAL	10.7505	0.16497	0.592059	0.278638	0.780523	1		APOL6	3398.71
DZIP1L	36.6223	0.0810619	0.519027	0.156181	0.875891	0.999876		PSME2P1	6.97207	1.8882	0.324156	5.82497	5.71e-09	1.63e-07		PRAL	10.7505	3.92645	0.540212	7.26835	3.64e-13	1.27e-11		LINC02528	9.7055	0.828384	0.59578	1.39042	0.164401	0.508307		IFIT3	5155.76	0.110582	0.336529	0.328596	0.742461	0.944831		MX1	7909.72	0.0921096	0.34011	0.270823	0.786527	0.887846		TRIM22	4485.26
CXCL10	113.038	-0.083587	0.545315	-0.153282	0.878176	0.999876		RN7SL124P	14.1094	2.36137	0.406552	5.80828	6.31e-09	1.79e-07		RSPH9	18.9184	2.71642	0.378089	7.18459	6.74e-13	2.25e-11		FRMD3	178.53	0.300335	0.217072	1.38357	0.166489	0.511811		RIGI	959.871	0.0825149	0.255826	0.322543	0.747041	0.945646		SCO2	379.756	-0.0531113	0.197804	-0.268505	0.788311	0.888624		ZCCHC2	1814.88
IGKV1D.13	4.01936	0.0729951	0.482559	0.151267	0.879765	0.999876		ETV7.AS1	4.86616	4.32892	0.748843	5.78081	7.43e-09	2.07e-07		PLSCR2	19.09	2.62329	0.365449	7.17828	7.06e-13	2.34e-11		LAMP3	172.847	0.600323	0.448515	1.33847	0.180744	0.530647		GBP1P1	60.5224	-0.161148	0.507016	-0.317836	0.75061	0.947357		IGLV3.21	69.6469	0.0747383	0.279634	0.267272	0.78926	0.889364		IFIT2	4227.99
DHX58	606.033	-0.0360796	0.241071	-0.149663	0.88103	0.999876		APOL4	13.5109	2.29084	0.399206	5.73849	9.55e-09	2.62e-07		TTC26	77.6291	2.07597	0.291136	7.13058	9.99e-13	3.22e-11		ATF3	62.481	0.514898	0.391228	1.31611	0.188138	0.541407		TOR1B	587.863	-0.0659139	0.20942	-0.314744	0.752956	0.948071		IFI35	712.419	-0.0660139	0.247305	-0.266933	0.789521	0.889593		AIM2	191.934
APOL6	4652.18	0.0302773	0.218956	0.13828	0.890019	0.999876		ALMS1P1	40.8862	1.98885	0.34759	5.72182	1.05e-08	2.87e-07		LINC00487	7.16213	3.63816	0.515745	7.05418	1.74e-12	5.39e-11		TTC21A	214.686	0.383846	0.291707	1.31586	0.188221	0.541407		RUFY4	51.187	0.081679	0.272624	0.299603	0.76448	0.95061		CALHM6	59.4988	-0.0776802	0.294874	-0.263435	0.792215	0.89123		TNFSF10	2542.3
RNA5SP237	4.61096	-0.0695034	0.505095	-0.137605	0.890553	0.999876		IL27	12.0287	2.05407	0.366636	5.60248	2.11e-08	5.45e-07		DZIP1L	36.6223	3.48377	0.50091	6.95487	3.53e-12	1.04e-10		GBP1P1	60.5224	0.628861	0.495216	1.26987	0.20413	0.563021		LINC02068	31.8466	-0.188619	0.632093	-0.298404	0.765394	0.950642		LINC02555	22.1656	0.0899804	0.34613	0.259962	0.794893	0.892605		GBP5	3543.78
IFITM3	3264.47	0.0367726	0.271205	0.13559	0.892146	0.999876		RN7SL491P	7.26937	2.06515	0.380064	5.43369	5.52e-08	1.34e-06		FAM225A	4.75983	3.36607	0.487197	6.90907	4.88e-12	1.4e-10		SEPTIN4	77.9709	0.426226	0.34102	1.24986	0.211352	0.571832		MX2	6683.81	-0.0577087	0.2092	-0.275854	0.78266	0.955527		OAS2	3520.4	0.0663677	0.262768	0.252572	0.800599	0.895499		TOR1B	492.838
EPSTI1	1144.15	-0.0350247	0.273326	-0.128142	0.898036	0.999876		HNRNPA1P53	6.13873	2.27774	0.42006	5.42242	5.88e-08	1.41e-06		HESX1	9.95573	3.63556	0.535067	6.79459	1.09e-11	2.99e-10		APOL4	13.5109	-0.53812	0.44039	-1.22192	0.221739	0.584506		IFI35	712.419	-0.0675843	0.247307	-0.273281	0.784637	0.956541		BST2	693.216	-0.0468498	0.187936	-0.249286	0.80314	0.897248		HNRNPA1P53	3.80657
APOL1	664.105	0.0278957	0.21997	0.126816	0.899086	0.999876		LINC00487	7.16213	2.78517	0.52354	5.31988	1.04e-07	2.41e-06		KLHDC7B.DT	10.4943	2.07599	0.310779	6.67995	2.39e-11	6.2e-10		CCL2	22.427	0.842768	0.732415	1.15067	0.249868	0.615246		GBP1	2485.9	0.0749559	0.276312	0.271273	0.786181	0.957225		PML	2321.85	0.0514268	0.211639	0.242993	0.808011	0.900487		TNFSF13B	1124.4
STAT1	6950.23	0.0248311	0.200897	0.123601	0.901631	0.999876		FFAR3	8.94368	2.15731	0.411961	5.2367	1.63e-07	3.65e-06		RNU7.40P	14.3759	2.36761	0.356367	6.64375	3.06e-11	7.79e-10		GBP5	5807.98	0.291628	0.255457	1.14159	0.253623	0.618997		PML	2321.85	-0.0560214	0.211664	-0.264671	0.791263	0.959266		RSPH9	18.9184	-0.0979595	0.403317	-0.242885	0.808095	0.900495		TNFAIP6	214.436
GBP1	2485.9	-0.0340216	0.27634	-0.123115	0.902016	0.999876		NT5C3AP1	5.75105	2.06551	0.395904	5.21721	1.82e-07	4e-06		IL27	12.0287	2.38741	0.364727	6.54575	5.92e-11	1.43e-09		IDO1	131.555	0.446427	0.39251	1.13736	0.255386	0.620391		HNRNPA1P53	6.13873	0.122695	0.466227	0.263165	0.792423	0.959485		BATF2	272.983	0.0879526	0.374772	0.234683	0.814455	0.904223		RSPH9	14.0776
RTP4	201.704	-0.0311138	0.252851	-0.123052	0.902066	0.999876		RNA5SP237	4.61096	2.24655	0.446282	5.03392	4.81e-07	9.83e-06		LINC02773	7.95357	2.6975	0.412251	6.54334	6.02e-11	1.45e-09		STAT1	6950.23	0.227189	0.200883	1.13095	0.258075	0.623209		TTC26	77.6291	0.0762069	0.29824	0.255522	0.79832	0.959773		APOL1	664.105	0.0514148	0.219951	0.233756	0.815175	0.904443		BATF2	162.018
IGLV3.25	52.9615	0.0352404	0.293103	0.120232	0.904299	0.999876		LINC02773	7.95357	2.08044	0.417151	4.98726	6.12e-07	1.22e-05		LIF	4.75114	2.48229	0.380178	6.52927	6.61e-11	1.58e-09		LINC02773	7.95357	0.494342	0.443748	1.11401	0.265273	0.631828		TDRD7	714.829	-0.0522332	0.20765	-0.251545	0.801393	0.960508		EIF2AK2	2974.01	-0.0514749	0.246367	-0.208936	0.834498	0.914843		EIF2AK2	2183.56
IRF7	1592.7	-0.0280158	0.237935	-0.117745	0.906269	0.999876		GPR84	16.1081	1.28932	0.266605	4.83606	1.32e-06	2.44e-05		FFAR3	8.94368	2.60432	0.408261	6.37906	1.78e-10	3.91e-09		BCL2L14	6.80276	0.578998	0.526843	1.099	0.27177	0.637844		CCDC194	24.2479	-0.0820879	0.327983	-0.250281	0.80237	0.960508		RRM2	64.4389	0.0417382	0.205939	0.202673	0.83939	0.917508		IFI44	974.392
LAMP3	172.847	0.0469584	0.451902	0.103913	0.917239	0.999876		LIF	4.75114	1.85932	0.388895	4.78103	1.74e-06	3.13e-05		BCL2L14	6.80276	3.01221	0.474625	6.34652	2.2e-10	4.75e-09		TNFSF10	3468.66	0.279139	0.255135	1.09408	0.273918	0.640601		AIM2	244.567	-0.0559668	0.22836	-0.245081	0.806393	0.961488		PARP12	1689.53	0.0431697	0.22281	0.193751	0.846371	0.92066		IFIT3	3374.45
FBXO39	24.9461	0.0320706	0.312036	0.102779	0.918139	0.999876		TMEM255A	17.5956	1.35921	0.290756	4.67473	2.94e-06	5.03e-05		FAP	7.72286	4.2818	0.681552	6.28243	3.33e-10	7.01e-09		MX2	6683.81	0.223396	0.209179	1.06796	0.285538	0.653513		TCN2	84.4226	-0.0602442	0.255528	-0.235764	0.813616	0.963324		CCL8	14.7225	-0.2125	1.13125	-0.187846	0.850997	1		RSAD2	2284.49
GBP5	5807.98	0.0230904	0.255478	0.0903811	0.927984	0.999876		FAM225A	4.75983	2.31835	0.498275	4.65275	3.28e-06	5.54e-05		APOL4	13.5109	2.37295	0.398786	5.95044	2.67e-09	4.84e-08		GBP4	1719.82	0.24969	0.236895	1.05401	0.291878	0.660683		C1QB	19.071	0.0780277	0.380579	0.205023	0.837554	0.969086		ISG15	1967.84	-0.0700354	0.378398	-0.185084	0.853163	0.924136		FBXO6	164.249
LINC02528	9.7055	-0.0521943	0.631449	-0.0826579	0.934124	0.999876		MS4A4A	54.8804	1.03032	0.22709	4.53703	5.71e-06	9.08e-05		LINC02471	6.10911	2.32074	0.393862	5.89227	3.81e-09	6.78e-08		APOL1	664.105	0.227291	0.219822	1.03398	0.301148	0.668765		MMADHCP2	12.7813	-0.0820835	0.425088	-0.193098	0.846882	0.971031		CCL2	22.427	0.138753	0.756144	0.183501	0.854405	0.924552		LY6E	2323.11
ANKRD22	141.639	0.0306951	0.397964	0.0771302	0.93852	0.999876		OTOF	68.1927	2.12926	0.491146	4.33528	1.46e-05	0.000208663		RN7SL124P	14.1094	2.37591	0.406483	5.84504	5.06e-09	8.77e-08		FMNL2	92.1701	0.241489	0.238288	1.01344	0.310852	0.678416		PNPT1	404.68	0.0453554	0.265766	0.170659	0.864492	0.975105		H2AC14	41.8868	0.0411019	0.230638	0.178209	0.858559	0.926481		OASL	1091.89
ZBP1	1654.18	0.0190343	0.247274	0.0769763	0.938642	0.999876		TCN2	84.4226	1.08063	0.250778	4.30909	1.64e-05	0.000231647		CCL8	14.7225	5.6681	0.988778	5.73243	9.9e-09	1.63e-07		FCGR1A	317.402	0.271544	0.277974	0.976866	0.328635	0.69418		SAMD9L	3489.04	0.037656	0.262687	0.143349	0.886015	0.97938		LINC02528	9.7055	-0.101219	0.633757	-0.159713	0.873107	1		PNPT1	295.204
BCL2L14	6.80276	0.0414588	0.550932	0.0752521	0.940014	0.999876		PTPRU	6.24046	1.77593	0.42547	4.17404	2.99e-05	0.000393527		ETV7.AS1	4.86616	4.26803	0.74926	5.69633	1.22e-08	2e-07		IL27	12.0287	0.376821	0.386009	0.976196	0.328967	0.694482		STAT2	3872.02	-0.0290031	0.230999	-0.125555	0.900084	0.982383		RUFY4	51.187	-0.0416698	0.273754	-0.152216	0.879016	0.939091		GBP6	18.1876
SOCS1	188.497	-0.0210594	0.294155	-0.071593	0.942926	0.999876		KLHDC7B.DT	10.4943	1.32204	0.318127	4.1557	3.24e-05	0.000421529		XXYLT1.AS2	6.70434	2.29475	0.423295	5.42117	5.92e-08	8.22e-07		ETV7.AS1	4.86616	0.803102	0.826932	0.971183	0.331457	0.697559		PARP9	3044.02	0.0268439	0.21749	0.123426	0.90177	0.982383		PLSCR2	19.09	-0.0589359	0.394202	-0.149507	0.881154	0.939834		NT5C3AP1	3.62595
MS4A4A	54.8804	0.0144572	0.23283	0.0620936	0.950488	0.999876		LINC02471	6.10911	1.62896	0.402371	4.04839	5.16e-05	0.000638091		HNRNPA1P53	6.13873	2.11941	0.42173	5.02551	5.02e-07	5.62e-06		CCL8	14.7225	1.04294	1.08717	0.959316	0.3374	0.701977		PARP12	1689.53	0.0274513	0.222815	0.123202	0.901947	0.982383		FBXO6	232.659	0.0311861	0.211953	0.147137	0.883024	0.940993		EPSTI1	804.802
ODF3B	705.48	-0.0127132	0.205145	-0.0619716	0.950585	0.999876		C1QB	19.071	1.1457	0.363212	3.15436	0.00160849	0.0115049		NT5C3AP1	5.75105	1.77839	0.399383	4.45285	8.47e-06	6.93e-05		SOCS1	188.497	0.275054	0.293486	0.937196	0.348658	0.713208		RN7SL491P	7.26937	-0.0450155	0.419027	-0.107429	0.914449	0.984207		SPATS2L	218.185	0.0454116	0.319145	0.142291	0.88685	0.943154		IFIT1	2060.54
TRIM22	5383.89	0.0126042	0.204525	0.0616268	0.95086	0.999876		IFI27	530.556	1.39703	0.448096	3.1177	0.00182268	0.0127037		RNA5SP237	4.61096	1.92206	0.45067	4.26489	2e-05	0.000147201		TNFSF13B	1482.71	0.225048	0.241056	0.933593	0.350514	0.714265		SCO2	379.756	-0.0204746	0.19775	-0.103538	0.917536	0.985232		LIF	4.75114	-0.06104	0.450476	-0.135501	0.892216	1		GLDC	4.47465
NRIR	110.377	-0.0205635	0.334517	-0.0614723	0.950983	0.999876		C1QC	9.29117	1.23513	0.523561	2.35909	0.0183199	0.0726302		MMADHCP2	12.7813	1.71318	0.402341	4.25803	2.06e-05	0.000151487		RAB1AP1	98.8978	0.198996	0.226545	0.878395	0.379729	0.735375		IFIH1	1554.48	0.0244713	0.256078	0.095562	0.923868	0.986091		RMI2	67.3371	0.048084	0.358005	0.134311	0.893157	0.946757		OAS2	2605.01
GBP4	1719.82	-0.0144515	0.236972	-0.060984	0.951372	0.999876		H3C8	41.1507	-0.544018	0.276077	-1.97053	0.0487773	0.146772		RN7SL491P	7.26937	1.50399	0.386019	3.89615	9.77e-05	0.000586314		ANKRD22	141.639	0.347303	0.396188	0.87661	0.380698	0.73619		SDC3	50.9827	0.0247303	0.263719	0.0937753	0.925288	0.986612		STAT2	3872.02	0.0307114	0.23099	0.132955	0.894229	0.946962		C1QC	5.08775
SPATS2L	218.185	0.0187595	0.319247	0.0587616	0.953142	0.999876		BIRC5	10.7448	-0.662872	0.33689	-1.96762	0.0491113	0.147441		IGHG1	855.44	-0.691789	0.313147	-2.20915	0.0271639	0.0674899		TFEC	547.771	0.206032	0.238663	0.863275	0.387986	0.741114		HERC5	2022.78	0.0298668	0.369234	0.0808885	0.935531	0.988434		CEP55	5.83174	-0.049692	0.393331	-0.126336	0.899466	1		STAT1	5721.05
RMI2	67.3371	0.0202188	0.35826	0.0564361	0.954994	0.999876		RRM2	64.4389	-0.391503	0.209042	-1.87284	0.0610899	0.171413		GLDC	7.74814	-0.624252	0.421403	-1.48137	0.138509	0.243276		LIF	4.75114	0.361736	0.43042	0.840427	0.400669	0.751457		IDO1	131.555	0.0305844	0.393941	0.0776369	0.938117	0.988596		IRF7	1592.7	-0.0295234	0.237936	-0.124081	0.901251	0.950576		IFI6	1333.49
RN7SL124P	14.1094	0.0241688	0.43213	0.0559295	0.955398	0.999876		H2AC14	41.8868	-0.399069	0.235247	-1.69639	0.0898123	0.224092		TYMS	24.8805	0.359431	0.249083	1.44302	0.149016	0.257177		FCGR1CP	98.7889	0.243077	0.297877	0.816031	0.414483	0.760256		FCGR1A	317.402	0.0208392	0.278389	0.0748563	0.940329	0.988828		SAMD4A	150.566	0.0264824	0.246657	0.107365	0.914499	0.957495		RN7SL124P	9.7088
MDK	18.5282	-0.0150692	0.269681	-0.055878	0.955439	0.999876		C1QA	14.4909	0.463634	0.304783	1.52119	0.128211	0.283317		H2AC4	30.815	0.244117	0.224673	1.08654	0.277238	0.408706		RN7SL491P	7.26937	-0.320241	0.428815	-0.746805	0.455181	0.786867		FCGR1CP	98.7889	0.0210095	0.299173	0.0702251	0.944014	0.989583		H3C3	73.7337	0.0218565	0.204433	0.106913	0.914858	0.957805		TMEM255A	6.30674
IFI35	712.419	0.0128494	0.247234	0.0519724	0.958551	0.999876		IGHG1	855.44	-0.465825	0.312974	-1.48838	0.13665	0.295844		H3C3	73.7337	0.186579	0.203541	0.916665	0.359318	0.4952		RNA5SP237	4.61096	-0.287318	0.515313	-0.557559	0.577146	0.8531		RN7SL124P	14.1094	-0.0293518	0.433238	-0.0677498	0.945985	0.990149		CCDC194	24.2479	0.0348399	0.326244	0.106791	0.914955	0.95784		TTC26	54.7979
SDC3	50.9827	0.0125518	0.263843	0.0475729	0.962057	0.999876		H3C3	73.7337	-0.254234	0.206149	-1.23325	0.217482	0.39943		IGLV3.21	69.6469	-0.232043	0.281866	-0.823239	0.410372	0.545154		CALHM6	59.4988	0.159821	0.293122	0.545239	0.585589	0.856683		IL1RN	1136.31	0.0170022	0.27106	0.0627248	0.949986	0.991455		PLSCR1	1341.95	0.0191598	0.254213	0.0753691	0.939921	0.97086		ISG15	1374.06
FAM225A	4.75983	0.0271481	0.570995	0.0475452	0.962079	0.999876		CEP55	5.83174	0.4494	0.376135	1.19478	0.232172	0.415611		IGKV1.39	7.2228	-0.297833	0.455292	-0.654158	0.51301	0.638929		FCGR1BP	484.203	0.126377	0.26361	0.47941	0.631647	0.876483		DOCK4	752.917	-0.0159041	0.254166	-0.0625737	0.950106	0.991465		RAB1AP1	98.8978	-0.0138369	0.227496	-0.0608224	0.951501	0.977134		NRIR	110.233
DOCK4	752.917	0.0120664	0.254148	0.0474781	0.962132	0.999876		IGKV1D.13	4.01936	0.546015	0.466344	1.17084	0.241662	0.426158		IGKV1D.13	4.01936	0.30949	0.474148	0.652729	0.513931	0.639634		RN7SL124P	14.1094	0.185308	0.428919	0.432035	0.665716	0.891129		CCL8	14.7225	0.0607179	1.12821	0.0538179	0.95708	0.991973		DOCK4	752.917	-0.0149295	0.254165	-0.0587393	0.95316	0.977913		MS4A4A	56.2471
OTOF	68.1927	0.0215871	0.507608	0.0425272	0.966078	0.999876		H2AC4	30.815	-0.214854	0.230161	-0.933497	0.350563	0.541245		IGLV3.25	52.9615	-0.125031	0.2946	-0.424407	0.671269	0.771751		MMADHCP2	12.7813	0.164848	0.420225	0.392284	0.694848	0.905098		PLSCR2	19.09	0.0189266	0.392529	0.0482171	0.961543	0.992527		TRIM5	591.17	-0.0105974	0.207565	-0.0510558	0.959281	0.981179		BST2	557.449
TFEC	547.771	0.0063175	0.238818	0.0264532	0.978896	0.999876		IGHGP	21.8668	-0.312512	0.50993	-0.612852	0.539974	0.704729		H3C8	41.1507	-0.101885	0.271755	-0.374914	0.707724	0.800173		CACNA1A	23.8924	0.10413	0.279081	0.373119	0.70906	0.910889		C1QC	9.29117	-0.0177127	0.558286	-0.0317269	0.97469	0.995535		ODF3B	705.48	-0.00974959	0.205142	-0.0475261	0.962094	0.982541		IGKV1D.39	0.587984
CARD17P	69.1036	0.00648896	0.317718	0.0204236	0.983705	0.999876		IGLV3.25	52.9615	-0.154051	0.294889	-0.522402	0.60139	0.750092		IGKV1D.39	2.59896	-0.204262	0.630071	-0.324188	0.745795	0.829209		DOCK4	752.917	0.0741138	0.254106	0.291664	0.770543	0.932692		APOL6	4652.18	0.00691723	0.218958	0.0315916	0.974798	0.995535		UBE2L6	1784.13	-0.00894402	0.210917	-0.0424054	0.966175	0.984426		IFI44L	2418.12
ISG15	1967.84	-0.0068488	0.378343	-0.0181021	0.985557	0.999876		IGLV3.21	69.6469	-0.145992	0.281196	-0.519183	0.603633	0.751952		H2AC14	41.8868	0.0673143	0.230395	0.292169	0.770158	0.846313		NT5C3AP1	5.75105	-0.0803658	0.446049	-0.180173	0.857017	0.959281		EIF2AK2	2974.01	-0.00673362	0.246357	-0.0273327	0.978194	0.995761		RNA5SP237	4.61096	0.0163364	0.501273	0.0325898	0.974002	1		CMPK2	978.122
PML	2321.85	-0.00357202	0.211652	-0.0168769	0.986535	0.999876		GLDC	7.74814	-0.187648	0.405546	-0.462705	0.643576	0.780853		CDC20	11.1024	-0.0869242	0.35076	-0.247817	0.804276	0.870417		ABTB2	127.652	0.0310261	0.266387	0.11647	0.90728	0.976627		ETV7.AS1	4.86616	0.0228457	0.860485	0.0265498	0.978819	0.995761		LINC02574	46.9617	-0.0123166	0.423377	-0.0290914	0.976792	0.989411		TDRD7	543.141
C1QB	19.071	-0.00482633	0.382463	-0.0126191	0.989932	0.999876		TYMS	24.8805	-0.113906	0.255259	-0.446239	0.655425	0.789166		RRM2	64.4389	-0.0430847	0.206476	-0.208667	0.834708	0.890926		XXYLT1.AS2	6.70434	-0.0424908	0.479584	-0.0885992	0.9294	0.982617		PARP14	10080	0.00485676	0.243063	0.0199815	0.984058	0.996697		XAF1	2988.92	0.00673516	0.254793	0.0264339	0.978911	0.989779		CD274	226.941
SIGLEC1	890.327	-0.0031754	0.392718	-0.00808571	0.993549	0.999876		IGKV1D.39	2.59896	0.195437	0.60424	0.323443	0.74636	0.850533		IGHGP	21.8668	-0.074562	0.505974	-0.147363	0.882845	0.924892		CASP5	205.228	-0.0216721	0.264033	-0.0820811	0.934582	0.98427		IL31RA	29.3116	0.00189276	0.339361	0.00557743	0.99555	0.999354		RN7SL124P	14.1094	0.00541538	0.432495	0.0125213	0.99001	1		ETV7	150.212
STAT2	3872.02	-0.000887405	0.230995	-0.00384167	0.996935	0.999876		CDC20	11.1024	-0.0822966	0.350649	-0.234698	0.814443	0.891887		CEP55	5.83174	0.0460198	0.389622	0.118114	0.905977	0.939808		IL31RA	29.3116	-0.0175452	0.339614	-0.0516622	0.958798	0.990261		KLHDC7B.DT	10.4943	-0.000785373	0.343034	-0.00228949	0.998173	0.999856		TMEM255A	17.5956	-0.00163569	0.309336	-0.00528774	0.995781	0.998341		GBP1	1571.79
NT5C3AP1	5.75105	-0.00164661	0.442898	-0.0037178	0.997034	0.999876		IGKV1.39	7.2228	-0.00323934	0.445727	-0.00726754	0.994201	0.996871		BIRC5	10.7448	0.00127775	0.318868	0.00400715	0.996803	0.9978		CXCL10	113.038	0.0228376	0.543703	0.0420037	0.966496	0.992498		FAM225A	4.75983	-0.000776442	0.572559	-0.00135609	0.998918	0.999856		DDX60L	6257.36	0.000679425	0.249764	0.00272027	0.99783	0.999019		GBP1P1	30.9139
[truncated: 292 more columns]

## Sheet: Suppl. Table 7
Supplementary Table 7. maSigPro cluster 2 DEG expression levels in the blood post-inoculation compared to pre-inoculation. Log2 fold-change differences extracted from DESeq2 pairwise comparison between each timepoint and baseline gene expression values are shown.
Symptomatic	D1	D2	D3	D7	D10		Asymptomatic	D1	D2	D3	D7	D10		Uninfected	D1	D2	D3	D7	D10
RSAD2	0.246536	5.17045	5.79844	2.85779	0.67422		RSAD2	0.091446	3.3268	4.43485	5.48776	2.27831		RSAD2	-0.263224	-0.263061	-0.187983	-0.125128	-0.340825
CCL2	0.191083	5.72738	5.62953	0.842765	-0.750211		CCL2	0.963043	3.15495	4.39258	4.82422	0.625117		CCL2	1.39852	1.16721	2.38377	0.513878	-0.765502
ISG15	-0.00684573	4.65484	5.15818	2.29904	0.194667		ISG15	0.0318733	2.76237	4.09848	4.90251	1.36363		ISG15	-0.49809	-0.452251	-0.555923	-0.548762	-0.51989
IFIT1	0.432476	4.86837	5.0502	2.17481	0.170715		IFIT1	-0.0522443	2.89935	3.68952	4.9847	1.80228		IFIT1	0.136228	0.163326	-0.0393203	0.175621	0.0815955
LAMP3	0.0469621	5.0029	4.99944	0.600354	-0.328645		LAMP3	1.00496	2.53691	3.62417	4.15517	1.2141		LAMP3	-0.411594	-0.17621	-0.657746	-0.0932532	-1.24021
USP18	0.108899	4.46607	4.72961	1.79657	0.272334		USP18	0.234724	1.84998	3.60393	3.87516	0.612488		USP18	-0.31046	-0.548085	-0.415973	-0.423594	-0.328047
OAS3	0.125451	4.08662	4.71006	2.17125	0.455505		OAS3	0.23627	2.4843	3.44039	4.33118	1.38431		OAS3	-0.322609	-0.361282	-0.184703	-0.37883	-0.28153
IFI44	0.158847	3.7961	4.5335	2.34564	0.326936		IFI44	-0.0802848	2.33173	3.33689	4.22921	1.72354		IFI44	0.320374	0.31631	0.204988	0.0794004	-0.0725396
CMPK2	0.217329	4.12021	4.46664	2.01481	0.201319		CMPK2	0.0130904	2.53589	3.37451	4.33152	1.35813		CMPK2	-0.101946	-0.126157	-0.048347	-0.0360676	-0.226848
HERC5	0.343095	4.58057	4.38214	1.3788	0.029885		HERC5	-0.182231	2.80503	3.15079	3.66091	0.869158		HERC5	-0.0933926	-0.184673	-0.113267	-0.220604	-0.124012
IFI6	-0.135683	3.70336	4.26268	1.77393	-0.178293		IFI6	0.0391659	2.31577	3.42974	4.07392	1.00108		IFI6	-0.633118	-0.450164	-0.458481	-0.305157	-0.501611
MX1	0.280354	4.22259	4.19764	1.66933	0.132376		MX1	0.300491	2.69585	3.12265	3.76863	1.05777		MX1	-0.305969	-0.304263	-0.155988	-0.380002	-0.290135
IFIT3	0.204095	3.83486	4.0819	1.61002	0.110605		IFIT3	0.0766327	2.26387	2.84525	3.77298	1.18356		IFIT3	0.141437	0.10897	-0.0279941	0.0620772	0.0294556
ETV7	-0.183528	3.88601	4.02138	0.795781	-0.258178		ETV7	-0.0112187	2.08725	2.39096	3.04236	0.379349		ETV7	-0.331872	-0.428214	-0.556836	-0.490387	-0.423964
UBE2J1	0.147808	0.609766	0.688387	0.0590528	-0.146563		UBE2J1	0.166857	0.187868	0.285776	0.1485	-0.314075		UBE2J1	0.210061	0.268786	0.291549	0.423026	0.289623

## Sheet: Suppl. Table 8
Supplementary Table 8. Markers and antibodies used for flow cytometry staining.
Panel	Antibody	Fluorochrome	Clone	Species	Supplier name	Catalogue number	Lot number	Dilution
Innate Panel	CD86	FITC	BU63	Mouse	BioLegend	374204	B369732	2:50
	CD16	Super Bright 436	3G8	Mouse	eBioscience	62-0166-42	2480273	1:50
	CD3 (dump)	BV510	UCHT1	Mouse	BioLegend	300448	B406345	1:50
	CD19 (dump)	BV510	SJ25C1	Mouse	BD Biosciences	562947	2297689	2:50
	CD56 (dump)	BV510	5.1H11	Mouse	BioLegend	362534	B350903	2:50
	CCR2	BV605	K036C2	Mouse	BioLegend	357214	B332679	2:50
	CD11c	BV650	3.9	Mouse	BioLegend	301637	B325082	2:50
	CD40	BV711	5C3	Mouse	BioLegend	334334	B358820	2:50
	CD141	BV785	M80	Mouse	BioLegend	344116	B370735	2:50
	CD123	APC	6H6	Mouse	BioLegend	306012	B384458	2:50
	CD14	APC-H7	MφP9	Mouse	BD Biosciences	560180	3009220	2:50
	CD1c	APC-R700	F10/21A3	Mouse	BD Biosciences	566614	3041760	2:50
	HLA-ABC	PE	W6/32	Mouse	BioLegend	311406	B381210	0.5:50
	HLA-DR	PE-CF594	G46-6	Mouse	BD Biosciences	562304	1165220	0.5:50
	CD169	PE-Cyanine7	7-239	Mouse	BioLegend	346014	B354806	2:50
	CD11b	PerCP/Cyanine5.5	M1/70	Rat	BioLegend	101228	B353753	1:50
	Viability	BV510	N/A	N/A	Invitrogen	L34965	2456951	1:500
NK Panel	CD57	eFluor450	TB01	Mouse	eBioscience	48-0577-42	2437632	1:20
	CD3	BV510	UCHT1	Mouse	BioLegend	300448	B369160	1:20
	CD16	BV605	3G8	Mouse	BioLegend	302039	B367756	0.5:20
	NKG2C	PE	134591	Mouse	R&D Systems	FAB138P	LCN0821031	1:20
	CD38	PE-CF594	HIT2	Mouse	BD Biosciences	562288	2353921	0.25:20
	CD56 (dump)	PE-Cyanine7	NCAM16.2	Mouse	BD Biosciences	335826	2276813	0.5:20
	Ki-67	BV786	B56	Mouse	BD Biosciences	563756	2263445	1:20
	Viability	UV515	N/A	N/A	BioLegend	423108	B358473	1:250
T cell Panel	CD8	PerCP/Cyanine5.5	RPA-T8	Mouse	eBioscience	45-0088-42	2446952	1:84
	CXCR3	BV421	1C6/CXCR3	Mouse	BD Biosciences	562558	3012444	5:84
	CD3	BV510	UCHT1	Mouse	BioLegend	300448	B406345	1:84
	CD69	BV711	FN50	Mouse	BioLegend	310944	B391063	5:84
	CD49d	BV786	L25	Mouse	BD Biosciences	744751	4120718	5:84
	CD4	APC-H7	SK3	Mouse	BD Biosciences	641398	3313161	2:84
	CD11a	Alexa Fluor 700	HI111	Mouse	BioLegend	301228	B332663	5:84
	CD38	PE-CF594	HIT2	Mouse	BD Biosciences	562288	2353921	2:84
	Ki-67	FITC	B56	Mouse	BD Biosciences	556026	1130847	5:10
	Viability	UV515	N/A	N/A	BioLegend	423108	B358473	1:250
ICS for PBMC Stimulation	CD14	APC-H7	MφP9	Mouse	BD Biosciences	560180	3009220	2:50
	CD3	BUV805	UCHT1	Mouse	BD Biosciences	612896	3311042	1:50
	CD11c	BV650	3.9	Mouse	BioLegend	301638	B353469	2:50
	CD16	Super Bright 436	3G8	Mouse	eBioscience	62-0166-42	2480273	1:50
	CD19	BV605	HIB19	Mouse	BioLegend	302244	B402148	0.5:50
	CD56	BUV615	NCAM16.2	Mouse	BD Biosciences	613001	3191263	1:50
	CD123	BV711	9F5	Mouse	BD Biosciences	563161	3013203	2:50
	HLA-DR	R718	G46-6	Mouse	BD Biosciences	567035	3283141	1:50
	CD8	PerCP/Cyanine5.5	RPA-T8	Mouse	eBioscience	45-0088-42	2446952	1:50
	CD4	BUV496	SK3	Mouse	BD Biosciences	612936	3199162	1:50
	IL-10	APC	JES3-19F1	Rat	BioLegend	506807	B370178	2:40
	IFNγ	BV785	4S.B3	Mouse	BioLegend	502542	B374171	2:40
	IL-1β	PE	8516	Mouse	R&D Systems	IC201P	LHV0720121	4:40
	TNF	PE-Cyanine7	MAb11	Mouse	eBioscience	25-7349-82	2698074	0.5:40
	IL-6	FITC	MQ2-13A5	Rat	BioLegend	501104	B395110	2:40
	Viability	BV510	N/A	N/A	Invitrogen	L34965	2456951	1:500

## Sheet: Suppl. Table 9
Supplementary Table 9. MEFISTO model configuration. Initial (up) and final (down) MEFISTO model configurations are shown.
Before filtering top features in gene expression features (BloodGene and NoseGene)
Number of views: 7
Views names: BloodGene, BloodMediator, MFI (cell markers), NasalGene, NasalMediator, Proportions (cell subsets), ViralLoad
Number of features (per view): 9797, 20, 48, 4741, 30, 29, 1
Number of groups: 2
Group names: Asymptomatic, Symptomatic
Number of samples (per group): 50, 232
Number of covariates per sample: 1
Number of factors: 4
Final model configuration
Number of views: 7
Views names: BloodGene, BloodMediator, MFI (cell markers), NasalGene, NasalMediator, Proportions (cell subsets), ViralLoad
Number of features (per view): 80, 20, 48, 79, 30, 29, 1
Number of groups: 2
Group names: Asymptomatic, Symptomatic
Number of samples (per group): 50, 232
Number of covariates per sample: 1
Number of factors: 4

[truncated: 1 more sheets: Suppl. Table 10]
