# Supplementary material for: Innate immune responsiveness predicts enhanced cellular immunity and symptomatic disease after controlled human influenza infection
Source: Nat Med. 2026 Jul 1;32(7):2556–69. doi: 10.1038/s41591-026-04483-7 (PMC13375583; doi:10.1038/s41591-026-04483-7)
Supplement: Supplementary file 5 — Exact significant P values (<0.05) from figures, extended data figures and supplementary figures. [file 41591_2026_4483_MOESM5_ESM.xlsx]

## Sheet: Figure 1 statistics
Graph title	Comparison	Timepoint	Analysis	Summary	adjusted p-value
Figure 1c
viral load	Symptomatic vs. Asymptomatic	day 8	Mann-Whitney test	*	0.026

## Sheet: Figure 2 statistics
Graph title	Pathway	Timepoint/Comparison	-log(B-H p-value)
Figure 2a
Infected blood pathways	Neutrophil degranulation	day 2	20.9
	RHO GTPase cycle		9.86
	Class I MHC mediated antigen processing and presentation		13
	Pathogen Induced Cytokine Storm Signaling Pathway		10.3
	Neuroinflammation Signaling Pathway		7.4
	Dendritic Cell Maturation		2.31
	Deubiquitination		6.43
	CTLA4 Signaling in Cytotoxic T Lymphocytes		1.5
	Multiple Sclerosis Signaling Pathway		8.29
	Role of Pattern Recognition Receptors in Recognition of Bacteria and Viruses		9.15
	Interferon gamma signaling		18.1
	Interferon alpha/beta signaling		22
	Th1 Pathway		7.78
	Interleukin-1 family signaling		6.43
	TCR signaling		4.55
	Fcgamma Receptor-mediated Phagocytosis in Macrophages and Monocytes		7.67
	Protein Sorting Signaling Pathway		1.56
	TREM1 Signaling		10.2
	Crosstalk between Dendritic Cells and Natural Killer Cells		5.99
	Pyroptosis Signaling Pathway		5.63
	Toll-like Receptor Signaling		6.78
	Immunogenic Cell Death Signaling Pathway		4.9
	Interferon Signaling		10.3
	NLR signaling pathways		4.47
	Inflammasome pathway		6.83
	Immunoregulatory interactions between a Lymphoid and a non-Lymphoid cell		3.09
	Signaling by the B Cell Receptor (BCR)		1.61
	Fcgamma receptor (FCGR) dependent phagocytosis		1.68
	Mitotic G1 phase and G1/S transition		2.11
	DNA Damage/Telomere Stress Induced Senescence		1.61
	Neutrophil degranulation	day 3	32.8
	Interferon gamma signaling		12.1
	Interferon alpha/beta signaling		13
	Interleukin-1 family signaling		5.07
	Class I MHC mediated antigen processing and presentation		7.69
	Neuroinflammation Signaling Pathway		8.14
	CTLA4 Signaling in Cytotoxic T Lymphocytes		13.3
	Deubiquitination		7.84
	Multiple Sclerosis Signaling Pathway		8.68
	Pathogen Induced Cytokine Storm Signaling Pathway		7.14
	Pyroptosis Signaling Pathway		5.13
	MHC class II antigen presentation		6.1
	Protein Sorting Signaling Pathway		5.02
	TREM1 Signaling		6.45
	Immunogenic Cell Death Signaling Pathway		5.19
	NLR signaling pathways		6.09
	Role of Pattern Recognition Receptors in Recognition of Bacteria and Viruses		6.62
	Inflammasome pathway		6.35
	Fcgamma Receptor-mediated Phagocytosis in Macrophages and Monocytes		8.88
	RHO GTPase cycle		8.63
	Interferon Signaling		5.02
	Toll-like Receptor Signaling		5.45
	Th1 Pathway		10.4
	Dendritic Cell Maturation		10.3
	TCR signaling		6.1
	Crosstalk between Dendritic Cells and Natural Killer Cells		7.28
	DNA Replication Pre-Initiation		1.43
	Signaling by the B Cell Receptor (BCR)		1.96
	Fc epsilon receptor (FCERI) signaling		1.44
	Immunoregulatory interactions between a Lymphoid and a non-Lymphoid cell		3.3
	Binding and Uptake of Ligands by Scavenger Receptors	day 7	28.9
	Fcgamma receptor (FCGR) dependent phagocytosis		23.6
	Immunoregulatory interactions between a Lymphoid and a non-Lymphoid cell		23.9
	Cell surface interactions at the vascular wall		25.1
	Signaling by the B Cell Receptor (BCR)		16.2
	Fc epsilon receptor (FCERI) signaling		16.7
	Cell Cycle Checkpoints		20.7
	Interferon alpha/beta signaling		9.5
	Nucleosome assembly		6.74
	Meiotic recombination		5.26
	DNA Damage/Telomere Stress Induced Senescence		10.1
	Mitotic G1 phase and G1/S transition		5.15
	DNA methylation		7.21
	Activation of the pre-replicative complex		5.73
	PRC2 methylates histones and DNA		5.42
	Mitotic Prophase		7.27
	DNA Replication Pre-Initiation		7.21
	Interferon Signaling		3.73
	Interferon gamma signaling		1.57
	Deubiquitination		4.24
	Multiple Sclerosis Signaling Pathway		1.62
	Neutrophil degranulation		4.84
	Fcgamma receptor (FCGR) dependent phagocytosis	day 10	7.6
	Binding and Uptake of Ligands by Scavenger Receptors		8.87
	Cell surface interactions at the vascular wall		7.68
	Fc epsilon receptor (FCERI) signaling		9.11
	Immunoregulatory interactions between a Lymphoid and a non-Lymphoid cell		11.5
	Signaling by the B Cell Receptor (BCR)		8.45
	Neutrophil degranulation		4.89
	Th1 Pathway		3.09
	TCR signaling		2.24
	Crosstalk between Dendritic Cells and Natural Killer Cells		1.38
Figure 2b
Infected nose pathways	ISG15 antiviral mechanism	day 2	6.31
	Interferon alpha/beta signaling		6.75
	Role of Hypercytokinemia/hyperchemokinemia in the Pathogenesis of Influenza		3.37
	Interferon Signaling		3.07
	Pathogen Induced Cytokine Storm Signaling Pathway	day 3	22.2
	Interferon alpha/beta signaling		15.9
	TREM1 Signaling		14.8
	Interferon gamma signaling		14.3
	NOD1/2 Signaling Pathway		13
	Interleukin-10 signaling		11.8
	Role of Pattern Recognition Receptors in Recognition of Bacteria and Viruses		11.6
	Macrophage Classical Activation Signaling Pathway		11.4
	Interleukin-4 and Interleukin-13 signaling		11
	Role of Hypercytokinemia/hyperchemokinemia in the Pathogenesis of Influenza		10.8
	Interferon Signaling		9.55
	Immunogenic Cell Death Signaling Pathway		9.43
	ISGylation Signaling Pathway		8.22
	Multiple Sclerosis Signaling Pathway		8.22
	NAFLD Signaling Pathway		7.76
	Neutrophil degranulation		7.68
	CGAS-STING Signaling Pathway		7.62
	HMGB1 Signaling		7.18
	IL-17 Signaling		6.96
	Pyroptosis Signaling Pathway		6.79
	Inflammasome pathway		6.59
	Wound Healing Signaling Pathway		6.4
	Role of Osteoclasts in Rheumatoid Arthritis Signaling Pathway		6.17
	Crosstalk between Dendritic Cells and Natural Killer Cells		6.15
	iNOS Signaling		5.98
	Th2 Pathway		5.63
	Th1 Pathway		5.56
	Cell Cycle Checkpoints		4.96
	Neutrophil Extracellular Trap Signaling Pathway		4.56
	Natural Killer Cell Signaling		4.51
	Mitotic G1 phase and G1/S transition		2.78
	Nucleosome assembly		2.54
	DNA Replication Pre-Initiation		2.5
	Immunoregulatory interactions between a Lymphoid and a non-Lymphoid cell		2.41
	Regulation of mitotic cell cycle		2.33
	Mitotic Metaphase and Anaphase		2.28
	TCR signaling		1.32
	Cell Cycle Checkpoints	day 7	31.3
	Mitotic Metaphase and Anaphase		20.7
	Pathogen Induced Cytokine Storm Signaling Pathway		16
	Mitotic Prometaphase		14
	Interferon alpha/beta signaling		13.2
	RHO GTPases Activate Formins		13
	Synthesis of DNA		12.4
	Neutrophil degranulation		11.8
	Interferon gamma signaling		11.4
	Mitotic G1 phase and G1/S transition		11.2
	Role of Pattern Recognition Receptors in Recognition of Bacteria and Viruses		11.2
	Macrophage Classical Activation Signaling Pathway		11.1
	TREM1 Signaling		10.8
	Th1 Pathway		10.7
	Immunogenic Cell Death Signaling Pathway		9.14
	Th2 Pathway		9.05
	Interferon Signaling		9.05
	ISGylation Signaling Pathway		8.92
	DNA Replication Pre-Initiation		8.65
	Natural Killer Cell Signaling		8.62
	Multiple Sclerosis Signaling Pathway		8.6
	Role of Hypercytokinemia/hyperchemokinemia in the Pathogenesis of Influenza		7.99
	Regulation of mitotic cell cycle		7.99
	Interleukin-10 signaling		7.54
	Mitotic G2-G2/M phases		7.42
	Interleukin-4 and Interleukin-13 signaling		7.35
	TCR signaling		7.05
	Crosstalk between Dendritic Cells and Natural Killer Cells		7
	iNOS Signaling		6.79
	Neutrophil Extracellular Trap Signaling Pathway		6.79
	Mitotic Prophase		6.59
	NOD1/2 Signaling Pathway		6.43
	S Phase		6.43
	Activation of the pre-replicative complex		6.41
	Immunoregulatory interactions between a Lymphoid and a non-Lymphoid cell		6.4
	ISG15 antiviral mechanism		6.31
	HDR through Homologous Recombination (HRR) or Single Strand Annealing (SSA)		6.12
	Pyroptosis Signaling Pathway		6.07
	NAFLD Signaling Pathway		6.07
	Nucleosome assembly		6.05
	Inflammasome pathway		5.73
	CGAS-STING Signaling Pathway		4.6
	HMGB1 Signaling		4.52
	IL-17 Signaling		3.04
	Role of Osteoclasts in Rheumatoid Arthritis Signaling Pathway		2.83
	Wound Healing Signaling Pathway		2.4
Figure 2f
Pathways from cluster 2 genes	Interferon alpha/beta signaling	Symptomatic vs. Asymptomatic	14.5
	Role of Hypercytokinemia/hyperchemokinemia in the Pathogenesis of Influenza		9.49
	Interferon Signaling		9.23
	ISG15 antiviral mechanism		5.66
	ISGylation Signaling Pathway		3.26
	DDX58/IFIH1-mediated induction of interferon-alpha/beta		1.86
Figure 2g
Pathways from cluster 5 genes	Nucleosome assembly	Symptomatic vs. Asymptomatic	13.8
	DNA methylation		13.8
	DNA Damage/Telomere Stress Induced Senescence		13.8
	Activated PKN1 stimulates transcription of AR regulated genes KLK2 and KLK3		13.8
	SIRT1 negatively regulates rRNA expression		13.8
	PRC2 methylates histones and DNA		13.2
	ERCC6 (CSB) and EHMT2 (G9a) positively regulate rRNA expression		13.1
	NoRC negatively regulates rRNA expression		13.1
	Meiotic recombination		12.4
	Transcriptional regulation of granulopoiesis		12.2
	B-WICH complex positively regulates rRNA expression		12.2
	Mitotic Prophase		12.1
	Meiotic synapsis		12.1
	RUNX1 regulates megakaryocyte differentiation and platelet function		12
	Telomere Maintenance		11.3
	Senescence-Associated Secretory Phenotype (SASP)		11.3
	Amyloid fiber formation		11.3
	Pre-NOTCH Expression and Processing		11.2
	Activation of anterior HOX genes in hindbrain during early embryogenesis		11
	Oxidative Stress Induced Senescence		10.9
Figure 2h
Pathways from cluster 7 genes	Complement cascade	Symptomatic vs. Asymptomatic	10.4
	Fcgamma receptor (FCGR) dependent phagocytosis		10.2
	B Cell Development		9.49
	IL-15 Signaling		9.17
	FcγRIIB Signaling in B Lymphocytes		9.17
	Binding and Uptake of Ligands by Scavenger Receptors		8.98
	p70S6K Signaling		8.91
	PI3K Signaling in B Lymphocytes		8.91
	B Cell Receptor Signaling		8.63
	Signaling by the B Cell Receptor (BCR)		8.29
	Systemic Lupus Erythematosus in B Cell Signaling Pathway		8.19
	Communication between Innate and Adaptive Immune Cells		8.15
	Altered T Cell and B Cell Signaling in Rheumatoid Arthritis		8.14
	Immunoregulatory interactions between a Lymphoid and a non-Lymphoid cell		8.06
	Fc epsilon receptor (FCERI) signaling		8.04
	Cell surface interactions at the vascular wall		8.02
	Role of NFAT in Regulation of the Immune Response		7.77
	Systemic Lupus Erythematosus Signaling		7.7
	Phospholipase C Signaling		7.48
	Primary Immunodeficiency Signaling		1.5

## Sheet: Figure 3 statistics
Graph title	Comparison	Timepoint	Analysis	Summary	adjusted p-value
Figure 3a
IFN-α2a	Symptomatic vs. Asymptomatic	day 3	Holm-Šídák's multiple comparisons test	*	0.016
IFN-γ	Symptomatic vs. Asymptomatic	day 2	Holm-Šídák's multiple comparisons test	**	0.0054
		day 5	Holm-Šídák's multiple comparisons test	*	0.0227
		day 6	Holm-Šídák's multiple comparisons test	*	0.0321
IL-6	Symptomatic vs. Asymptomatic	day 2	Holm-Šídák's multiple comparisons test	***	0.0008
		day 3	Holm-Šídák's multiple comparisons test	**	0.0059
		day 4	Holm-Šídák's multiple comparisons test	**	0.0094
		day 5	Holm-Šídák's multiple comparisons test	**	0.0059
TNF	Symptomatic vs. Asymptomatic	day 3	Holm-Šídák's multiple comparisons test	*	0.0252
IL-15	Symptomatic vs. Asymptomatic	day 28	Holm-Šídák's multiple comparisons test	*	0.021
IL-10	Symptomatic vs. Asymptomatic	day 3	Holm-Šídák's multiple comparisons test	*	0.0243
		day 6	Holm-Šídák's multiple comparisons test	*	0.0276
Figure 3b
IL-6	Symptomatic vs. Asymptomatic	day 7	Holm-Šídák's multiple comparisons test	*	0.0493
TNF	Symptomatic vs. Asymptomatic	day 10	Holm-Šídák's multiple comparisons test	*	0.0465
IL-15	Symptomatic vs. Asymptomatic	day 4	Holm-Šídák's multiple comparisons test	*	0.0119
IL-10	Symptomatic vs. Asymptomatic	day 3	Holm-Šídák's multiple comparisons test	*	0.0483
		day 8	Holm-Šídák's multiple comparisons test	*	0.0163
Figure 3c
CCL22	Symptomatic vs. Asymptomatic	day 10	Holm-Šídák's multiple comparisons test	*	0.0448
Figure 3d
CCL13	Symptomatic vs. Asymptomatic	day 6	Holm-Šídák's multiple comparisons test	*	0.0367
CCL22	Symptomatic vs. Asymptomatic	day 2	Holm-Šídák's multiple comparisons test	**	0.0025
		day 8	Holm-Šídák's multiple comparisons test	**	0.007
		day 28	Holm-Šídák's multiple comparisons test	*	0.0102
Figure 3f
IM	Symptomatic vs. Asymptomatic	day 3	Holm-Šídák's multiple comparisons test	*	0.0241
		day 4	Holm-Šídák's multiple comparisons test	*	0.0173
		day 5	Holm-Šídák's multiple comparisons test	*	0.0189
NCM	Symptomatic vs. Asymptomatic	day 5	Holm-Šídák's multiple comparisons test	*	0.0369
Figure 3g
CM	Symptomatic vs. Asymptomatic	day 3	Holm-Šídák's multiple comparisons test	*	0.0317
		day 5	Holm-Šídák's multiple comparisons test	*	0.0221
IM	Symptomatic vs. Asymptomatic	day 3	Holm-Šídák's multiple comparisons test	*	0.0122
		day 5	Holm-Šídák's multiple comparisons test	*	0.0243
Figure 3h
pDC	Symptomatic vs. Asymptomatic	day 4	Holm-Šídák's multiple comparisons test	*	0.0411
Figure 3i
CD169 | CM	Symptomatic vs. Asymptomatic	day 3	Holm-Šídák's multiple comparisons test	*	0.024
CD169 | NCM	Symptomatic vs. Asymptomatic	day 1	Holm-Šídák's multiple comparisons test	*	0.0349
		day 3	Holm-Šídák's multiple comparisons test	*	0.0135
		day 7	Holm-Šídák's multiple comparisons test	*	0.0348
Figure 3j
HLA-ABC | CM	Symptomatic vs. Asymptomatic	day 1	Holm-Šídák's multiple comparisons test	**	0.0031
		day 3	Holm-Šídák's multiple comparisons test	**	0.0055
		day 4	Holm-Šídák's multiple comparisons test	*	0.0428
		day 5	Holm-Šídák's multiple comparisons test	**	0.0042
HLA-ABC | IM	Symptomatic vs. Asymptomatic	day 4	Holm-Šídák's multiple comparisons test	*	0.044
		day 5	Holm-Šídák's multiple comparisons test	*	0.0278
HLA-ABC | NCM	Symptomatic vs. Asymptomatic	day 1	Holm-Šídák's multiple comparisons test	****	<0.0001
		day 3	Holm-Šídák's multiple comparisons test	**	0.0059
		day 4	Holm-Šídák's multiple comparisons test	**	0.0062
		day 5	Holm-Šídák's multiple comparisons test	**	0.0056
		day 10	Holm-Šídák's multiple comparisons test	*	0.0499
Figure 3k
CD169 | cDC1c	Symptomatic vs. Asymptomatic	day 3	Holm-Šídák's multiple comparisons test	*	0.0316
CD169 | cDC2	Symptomatic vs. Asymptomatic	day 3	Holm-Šídák's multiple comparisons test	**	0.0015
CD169 | CD11c+CD141-CD1c- DC	Symptomatic vs. Asymptomatic	day 3	Holm-Šídák's multiple comparisons test	*	0.0433
		day 7	Holm-Šídák's multiple comparisons test	*	0.031
		day 10	Holm-Šídák's multiple comparisons test	*	0.0465
Figure 3l
HLA-ABC | cDC2	Symptomatic vs. Asymptomatic	day 1	Holm-Šídák's multiple comparisons test	**	0.0025
		day 3	Holm-Šídák's multiple comparisons test	*	0.0151
		day 5	Holm-Šídák's multiple comparisons test	*	0.0237
HLA-ABC | CD11c+CD141-CD1c- DC	Symptomatic vs. Asymptomatic	day 1	Holm-Šídák's multiple comparisons test	****	<0.0001
		day 3	Holm-Šídák's multiple comparisons test	*	0.0357
		day 4	Holm-Šídák's multiple comparisons test	*	0.036
		day 5	Holm-Šídák's multiple comparisons test	*	0.0182
HLA-ABC | pDC	Symptomatic vs. Asymptomatic	day 1	Holm-Šídák's multiple comparisons test	*	0.0209
		day 3	Holm-Šídák's multiple comparisons test	*	0.0471
		day 4	Holm-Šídák's multiple comparisons test	*	0.0205
		day 14	Holm-Šídák's multiple comparisons test	*	0.0336
Figure 3m
Correlation matrix	D3 % IM of monocytes	D3	Spearman's correlation	*	0.0319862
	D3 MFI CD169 CM		Spearman's correlation	*	0.0255968
	D3 MFI CD169 IM		Spearman's correlation	*	0.0327945
	D3 MFI CD169 NCM		Spearman's correlation	*	0.0438854
	D3 MFI HLA-ABC IM		Spearman's correlation	*	0.0273334
	D3 MFI CD169 cDC1		Spearman's correlation	**	0.00899132
	D3 MFI CD169 cDC2		Spearman's correlation	*	0.0114741
	D3 MFI CD169 cDC4		Spearman's correlation	*	0.0160767

## Sheet: Figure 4 statistics
Graph title	Comparison	Timepoint	Analysis	Summary	adjusted p-value
Figure 4c
Cluster 2	Symptomatic vs. Asymptomatic	day 7	Holm-Šídák's multiple comparisons test	*	0.0185
		day 10	Holm-Šídák's multiple comparisons test	**	0.0079
Cluster 3	Symptomatic vs. Asymptomatic	day 10	Holm-Šídák's multiple comparisons test	**	0.0064
Cluster 8	Symptomatic vs. Asymptomatic	day 7	Holm-Šídák's multiple comparisons test	*	0.0292
Figure 4d
% Ki-67+ of total CD56bright NK cells (FC)	Symptomatic vs. Asymptomatic	day 28	Holm-Šídák's multiple comparisons test	**	0.0018
% Ki-67+ of total CD56dim NK cells (FC)	Symptomatic vs. Asymptomatic	day 3	Holm-Šídák's multiple comparisons test	*	0.0173
		day 7	Holm-Šídák's multiple comparisons test	**	0.0067
Figure 4e
D7%CD56dim Ki-67+NK cells vs. D3 % IM of monocytes		D7	Spearman's correlation	***	3.41932e-05
D7%CD56dim Ki-67+NK cells vs. D4 % IM of monocytes			Spearman's correlation	***	0.000170691
D7%CD56dim Ki-67+NK cells vs. Monocyte MFI CD169 D3 CM			Spearman's correlation	***	2.79262e-05
D7%CD56dim Ki-67+NK cells vs. Monocyte MFI CD169 D4 CM			Spearman's correlation	*	0.0143982
D7%CD56dim Ki-67+NK cells vs. Monocyte MFI CD169 D3 IM			Spearman's correlation	***	0.000986926
D7%CD56dim Ki-67+NK cells vs. Monocyte MFI CD169 D4 IM			Spearman's correlation	*	0.0248016
D7%CD56dim Ki-67+NK cells vs. Monocyte MFI CD169 D3 NCM			Spearman's correlation	**	0.00118896
D7%CD56dim Ki-67+NK cells vs. Monocyte MFI CD169 D4 NCM			Spearman's correlation	*	0.00626495
D7%CD56dim Ki-67+NK cells vs. Monocyte MFI HLA-ABC D3 CM			Spearman's correlation	**	0.00439593
D7%CD56dim Ki-67+NK cells vs. Monocyte MFI HLA-ABC D4 CM			Spearman's correlation	**	0.00647802
D7%CD56dim Ki-67+NK cells vs. Monocyte MFI HLA-ABC D3 IM			Spearman's correlation	***	0.000743996
D7%CD56dim Ki-67+NK cells vs. Monocyte MFI HLA-ABC D4 IM			Spearman's correlation	*	0.0105921
D7%CD56dim Ki-67+NK cells vs. Monocyte MFI HLA-ABC D3 NCM			Spearman's correlation	*	0.0319816
D7%CD56dim Ki-67+NK cells vs. Monocyte MFI HLA-ABC D4 NCM			Spearman's correlation	**	0.00202519
D7%CD56dim Ki-67+NK cells vs. Dendritic cell MFI CD169 D3 cDC1			Spearman's correlation	***	7.30413e-05
D7%CD56dim Ki-67+NK cells vs. Dendritic cell MFI CD169 D4 cDC1			Spearman's correlation	**	0.00720043
D7%CD56dim Ki-67+NK cells vs. Dendritic cell MFI CD169 D3 cDC2			Spearman's correlation	***	0.00010501
D7%CD56dim Ki-67+NK cells vs. Dendritic cell MFI CD169 D4 cDC2			Spearman's correlation	**	0.00823858
D7%CD56dim Ki-67+NK cells vs. Dendritic cell MFI CD169 D3 cDC4			Spearman's correlation	**	0.00671076
D7%CD56dim Ki-67+NK cells vs. Dendritic cell MFI CD169 D4 cDC4			Spearman's correlation	**	0.00672011
D7%CD56dim Ki-67+NK cells vs. Dendritic cell MFI HLA-ABC D3 cDC1			Spearman's correlation	***	0.000494729
D7%CD56dim Ki-67+NK cells vs.Dendritic cell MFI HLA-ABC D3 cDC2			Spearman's correlation	***	6.22518e-05
D7%CD56dim Ki-67+NK cells vs. Dendritic cell MFI HLA-ABC D4 cDC2			Spearman's correlation	**	0.00437845
D7%CD56dim Ki-67+NK cells vs. Dendritic cell MFI HLA-ABC D4 cDC4			Spearman's correlation	*	0.0120587
D7%CD56dim Ki-67+NK cells vs. Dendritic cell MFI HLA-ABC D3 pDC			Spearman's correlation	*	0.0215691
D7%CD56dim Ki-67+NK cells vs. Dendritic cell MFI HLA-ABC D4 pDC			Spearman's correlation	*	0.0215066
Figure 4h
Cluster 8	Symptomatic vs. Asymptomatic	day 7	Holm-Šídák's multiple comparisons test	*	0.03
Figure 4j
D7 % CD38+Ki-67+ CD8+ T cells vs. D3 % IM of monocytes		D7	Spearman's correlation	**	0.00966536
D7 % CD38+Ki-67+ CD8+ T cells vs. D4 % IM of monocytes			Spearman's correlation	**	0.00114919
D7 % CD38+Ki-67+ CD8+ T cells vs. Monocyte MFI CD169 D3 CM			Spearman's correlation	**	0.00484123
D7 % CD38+Ki-67+ CD8+ T cells vs. Monocyte MFI CD169 D4 CM			Spearman's correlation	*	0.015254
D7 % CD38+Ki-67+ CD8+ T cells vs. Monocyte MFI CD169 D3 IM			Spearman's correlation	**	0.00290886
D7 % CD38+Ki-67+ CD8+ T cells vs. Monocyte MFI CD169 D4 IM			Spearman's correlation	**	0.00879872
D7 % CD38+Ki-67+ CD8+ T cells vs. Monocyte MFI HLA-ABC D3 NCM			Spearman's correlation	*	0.0204154
D7 % CD38+Ki-67+ CD8+ T cells vs. Monocyte MFI HLA-ABC D4 NCM			Spearman's correlation	*	0.0143982
D7 % CD38+Ki-67+ CD8+ T cells vs. Monocyte MFI HLA-ABC D3 CM			Spearman's correlation	*	0.027966
D7 % CD38+Ki-67+ CD8+ T cells vs. Monocyte MFI HLA-ABC D4 CM			Spearman's correlation	*	0.0295267
D7 % CD38+Ki-67+ CD8+ T cells vs. Monocyte MFI HLA-ABC D3 IM			Spearman's correlation	**	0.00162736
D7 % CD38+Ki-67+ CD8+ T cells vs. Monocyte MFI HLA-ABC D4 IM			Spearman's correlation	**	0.00618025
D7 % CD38+Ki-67+ CD8+ T cells vs. Dendritic cell MFI CD169 D3 cDC1			Spearman's correlation	***	0.000986926
D7 % CD38+Ki-67+ CD8+ T cells vs. Dendritic cell MFI CD169 D4 cDC1			Spearman's correlation	**	0.00626495
D7 % CD38+Ki-67+ CD8+ T cells vs. Dendritic cell MFI CD169 D3 cDC2			Spearman's correlation	*	0.0207827
D7 % CD38+Ki-67+ CD8+ T cells vs. Dendritic cell MFI CD169 D4 cDC2			Spearman's correlation	*	0.0106557
D7 % CD38+Ki-67+ CD8+ T cells vs. Dendritic cell MFI CD169 D3 cDC4			Spearman's correlation	*	0.0100708
D7 % CD38+Ki-67+ CD8+ T cells vs. Dendritic cell MFI CD169 D4 cDC4			Spearman's correlation	*	0.0106557
D7 % CD38+Ki-67+ CD8+ T cells vs. Dendritic cell MFI CD169 D3 pDC			Spearman's correlation	**	0.00954244
D7 % CD38+Ki-67+ CD8+ T cells vs. Dendritic cell MFI CD169 D4 pDC			Spearman's correlation	*	0.0100056
D7 % CD38+Ki-67+ CD8+ T cells vs.Dendritic cell MFI HLA-ABC D3 cDC2			Spearman's correlation	*	0.0267191
D7 % CD38+Ki-67+ CD8+ T cells vs. Dendritic cell MFI HLA-ABC D4 cDC2			Spearman's correlation	*	0.0192473
D7 % CD38+Ki-67+ CD8+ T cells vs. Dendritic cell MFI HLA-ABC D4 pDC			Spearman's correlation	*	0.0372407

## Sheet: Figure 5 statistics
Graph title	Comparison	Analysis	Summary	p-value from permutation runs (n=100)
Figure 5j
Blood	Viral load → CXCL10	Permutation test	**	0.00990099
	Viral load → IL-10	Permutation test	**	0.00990099
	Viral load → TNF	Permutation test	**	0.00990099
	Viral load → IL-6	Permutation test	**	0.00990099
	Viral load → IFN-γ	Permutation test	**	0.00990099
	CCL4 → Viral load	Permutation test	*	0.019802
	CCL2 → Viral load	Permutation test	.	0.0594059
	IFN-γ → Viral load	Permutation test	*	0.019802
	% Ki-67+ of total CD56bright NK → Viral load	Permutation test	**	0.00990099
	% Ki-67+ of total CD56dim NK → Viral load	Permutation test	**	0.00990099
	IFN-γ → Symptom score	Permutation test	**	0.00990099
	% CM of total cells → Symptom score	Permutation test	*	0.039604
	Viral load → Symptom score	Permutation test	*	0.019802
	% Monocyte of total cells → Symptom score	Permutation test	.	0.0792079
Figure 5k
Nasal mucosa	Viral load → IFN-λ1	Permutation test	**	0.00990099
	Viral load → IFN-α2a	Permutation test	**	0.00990099
	Viral load → CCL3	Permutation test	**	0.00990099
	Viral load → CCL4	Permutation test	**	0.00990099
	Viral load → VEGF	Permutation test	**	0.00990099
	Symptom score → IL-15	Permutation test	**	0.00990099
	Symptom score → IFN-λ1	Permutation test	**	0.00990099
	Symptom score → IFN-α2a	Permutation test	.	0.0792079
	Symptom score → IFN-γ	Permutation test	.	0.0693069
	IL-22 → Viral load	Permutation test	*	0.039604
	IL-15 → Viral load	Permutation test	.	0.0594059
	CCL11 → Viral load	Permutation test	*	0.049505
	CXCL11 → Viral load	Permutation test	**	0.00990099
	Viral load → Symptom score	Permutation test	**	0.00990099
	IL-15 → Symptom score	Permutation test	**	0.00990099

## Sheet: Figure 6 statistics
Graph title	Comparison	Timepoint/Group	Analysis	Summary	adjusted p-value
Figure 6a
IL-1β	none vs. HI virus	Symptomatic	Mann-Whitney test Two-tailed	****	<0.0001
	none vs. HI virus	Asymptomatic	Mann-Whitney test Two-tailed	*	0.0286
	Symptomatic vs. Asymptomatic	HI virus	Mann-Whitney test Two-tailed	*	0.0111
Figure 6b
TNF	none vs. HI virus	Symptomatic	Mann-Whitney test Two-tailed	****	<0.0001
	none vs. HI virus	Asymptomatic	Mann-Whitney test Two-tailed	*	0.0286
IL-6	none vs. HI virus	Symptomatic	Mann-Whitney test Two-tailed	****	<0.0001
	none vs. HI virus	Asymptomatic	Mann-Whitney test Two-tailed	*	0.0286
IFN-α	none vs. HI virus	Symptomatic	Mann-Whitney test Two-tailed	****	<0.0001
IL-10	none vs. HI virus	Symptomatic	Mann-Whitney test Two-tailed	****	<0.0001
	none vs. HI virus	Asymptomatic	Mann-Whitney test Two-tailed	*	0.0286
CXCL10	none vs. HI virus	Symptomatic	Mann-Whitney test Two-tailed	****	<0.0001
	none vs. HI virus	Asymptomatic	Mann-Whitney test Two-tailed	*	0.0286
Figure 6d
CM	none 6h vs. HI virus 6h		Wilcoxon test Two-tailed	**	0.0012
IM	none 6h vs. HI virus 6h		Wilcoxon test Two-tailed	**	0.004
Figure 6e
Day 0	Symptomatic vs. Asymptomatic	Day 0	Mann-Whitney test Two-tailed	*	0.017
Day14	Symptomatic vs. Asymptomatic	Day14	Mann-Whitney test Two-tailed	*	0.035
Figure 6f
TNF	BL vs. D14	Infected	Wilcoxon test Two-tailed	*	0.0105
IFN-α	BL vs. D14		Wilcoxon test Two-tailed	**	0.0061
IL-1RA	BL vs. D14		Wilcoxon test Two-tailed	*	0.0215
CCL13	BL vs. D14		Wilcoxon test Two-tailed	*	0.0156
Figure 6g
Correlation matrix	D14/BL FC TNF vs. D3/BL FC CCL22		Spearman's correlation	.	0.0673418
	D14/BL FC TNF vs. D3/BL FC CCL13			.	0.0928917
	D14/BL FC TNF vs. D3/BL FC CCL2			.	0.0928917
	D14/BL FC TNF vs. D3/BL FC IL-2			*	0.0285399
	D14/BL FC TNF vs. D3/BL FC IL-17A			.	0.0610936
	D14/BL FC CCL22 vs. D3/BL FC CXCL11			.	0.0674436
	D14/BL FC CCL13 vs. D3/BL FC IL-22			.	0.0546246
	D14/BL FC CCL2 vs. D3/BL FC IL-2			*	0.0237434
	D14/BL FC CCL2 vs. D3/BL FC IL-16			.	0.0849828
	D14/BL FC CXCL10 vs. D3/BL FC CCL22			*	0.0149184
	D14/BL FC CXCL10 vs. D3/BL FC CXCL11			*	0.03029
	D14/BL FC IL-1RA vs. D3/BL FC IL-2			.	0.0673418
	D14/BL FC IL-1RA vs. D3/BL FC IL-17A			.	0.0775693
	D14/BL FC IL-1β vs. D3/BL FC CCL22			.	0.0706789
	D14/BL FC IL-1β vs. D3/BL FC CCL2			**	0.00589748
	D14/BL FC IL-1β vs. D3/BL FC IL-5			*	0.0488449
	D14/BL FC IL-1β vs. D3/BL FC IL-2			*	0.040002
	D14/BL FC IFN-γ vs. D3/BL FC IL-17A			.	0.0849828
	D14/BL FC IFN-γ vs. D3/BL FC TNF			*	0.0103289
	D14/BL FC IFN-γ vs. D3/BL FC CCL26			*	0.0268669
	D14/BL FC IFN-γ vs. D3/BL FC IFN-α2a			**	0.00518909
	D14/BL FC IFN-γ vs. D3/BL FC IFN-λ1			*	0.0294075
	D14/BL FC IFN-γ vs. D3/BL FC IL-27			*	0.0498861
	D14/BL FC IFN-γ vs. D3/BL FC CXCL10			.	0.0775693
	D14/BL FC IFN-γ vs. D3/BL FC IL-6			*	0.0340307
	D14/BL FC IFN-γ vs. D3/BL FC CCL3			**	0.00482317
	D14/BL FC IFN-γ vs. D3/BL FC IL-12p40			**	0.00292338
	D14/BL FC IFN-γ vs. D3/BL FC IL-15			*	0.0195814
	D14/BL FC IFN-γ vs. D3/BL FC IL-10			.	0.0641622
	D14/BL FC IFN-α vs. D3/BL FC CXCL11			*	0.0252688

## Sheet: Extended Figure 1 statistics
Graph title	Pathway	Timepoint/Comparison	-log(B-H p-value)		Graph title	Comparison		Analysis	Summary	adjusted p-value
Extended Figure 1f					Extended Figure 1j
DESeq2 Nasal baseline Symptomatic vs Asymptomatic	Inhibition of ARE-Mediated mRNA Degradation Pathway	baseline Symptomatic vs Asymptomatic	6.16		Correlation matrix	Symptom score vs. IFIT1		Spearman's correlation	*	0.0143427
	Mitotic G2-G2/M phases		5.87			Symptom score vs. HERC5		Spearman's correlation	*	0.0218039
	Cell Cycle Checkpoints		5.43			Symptom score vs. RSAD2		Spearman's correlation	*	0.036509
	Transcriptional regulation by RUNX1		5.43			Symptom score vs. IFIT3		Spearman's correlation	*	0.0499176
	Huntington's Disease Signaling		5.43			Symptom score vs. CCL2		Spearman's correlation	*	0.0314741
	Metabolism of polyamines		5.43			Symptom score vs. ISG15		Spearman's correlation	*	0.0383232
	NIK-->noncanonical NF-kB signaling		5.43			Symptom score vs. MX1		Spearman's correlation	*	0.0414891
	Signaling by ROBO receptors		5.39			UBE2J1 vs. ETV7		Spearman's correlation	*	0.0285401
	Mitotic Metaphase and Anaphase		5.39			UBE2J1 vs. IFI44		Spearman's correlation	*	0.0199809
	DNA Replication Pre-Initiation		5.15			UBE2J1 vs. IFIT1		Spearman's correlation	**	0.00589095
	Regulation of Apoptosis		5.04			UBE2J1 vs. LAMP3		Spearman's correlation	**	0.00337078
	FAT10 Signaling Pathway		4.93			UBE2J1 vs. HERC5		Spearman's correlation	**	0.00179507
	Degradation of beta-catenin by the destruction complex		4.93			UBE2J1 vs. RSAD2		Spearman's correlation	**	0.00460738
	MAPK6/MAPK4 signaling		4.91			UBE2J1 vs. IFIT3		Spearman's correlation	**	0.00589095
	Cellular response to hypoxia		4.84			UBE2J1 vs. IFI6		Spearman's correlation	*	0.0152937
	Hedgehog ligand biogenesis		4.41			UBE2J1 vs. ISG15		Spearman's correlation	**	0.00509126
	TNFR2 non-canonical NF-kB pathway		4.26			UBE2J1 vs. USP18		Spearman's correlation	**	0.00890986
	Regulation of mitotic cell cycle		4.25			UBE2J1 vs. MX1		Spearman's correlation	*	0.0147048
	Epithelial Adherens Junction Signaling		4.25			UBE2J1 vs. CMPK2		Spearman's correlation	*	0.0105921
	Protein Ubiquitination Pathway		4.24			UBE2J1 vs. OAS3		Spearman's correlation	**	0.00679001
Extended Figure 1i						ETV7 vs. IFI44		Spearman's correlation	***	0.000378614
DESeq2 Nasal Uninfected Day10 vs baseline	Neutrophil degranulation	day 10 vs baseline	28.2			ETV7 vs. IFIT1		Spearman's correlation	**	0.00337078
	Phagosome Formation		14			ETV7 vs. LAMP3		Spearman's correlation	***	0.000269503
	Pathogen Induced Cytokine Storm Signaling Pathway		11.7			ETV7 vs. HERC5		Spearman's correlation	***	0.000170691
	TREM1 Signaling		11.7			ETV7 vs. RSAD2		Spearman's correlation	***	9.33372e-05
	Neutrophil Extracellular Trap Signaling Pathway		11.6			ETV7 vs. IFIT3		Spearman's correlation	***	5.34037e-05
	Pyroptosis Signaling Pathway		9.1			ETV7 vs. CCL2		Spearman's correlation	**	0.00122749
	Role of Pattern Recognition Receptors in Recognition of Bacteria and Viruses		8.67			ETV7 vs. IFI6		Spearman's correlation	***	0.000348568
	Role of Macrophages, Fibroblasts and Endothelial Cells in Rheumatoid Arthritis		8.14			ETV7 vs. ISG15		Spearman's correlation	***	0.000269503
	Role of Osteoclasts in Rheumatoid Arthritis Signaling Pathway		7.12			ETV7 vs. USP18		Spearman's correlation	***	0.000607301
	Immunoregulatory interactions between a Lymphoid and a non-Lymphoid cell		6.85			ETV7 vs. MX1		Spearman's correlation	***	0.000269503
	Activin Inhibin Signaling Pathway		6.85			ETV7 vs. CMPK2		Spearman's correlation	***	2.8778e-05
	Toll-like Receptor Cascades		5.97			ETV7 vs. OAS3		Spearman's correlation	***	5.34037e-05
	Systemic Lupus Erythematosus in B Cell Signaling Pathway		5.09			IFI44 vs. IFIT1		Spearman's correlation	***	3.2016e-06
	Multiple Sclerosis Signaling Pathway		5.02			IFI44 vs. LAMP3		Spearman's correlation	***	0.000170691
	NOD1/2 Signaling Pathway		5.02			IFI44 vs. HERC5		Spearman's correlation	***	5.34037e-05
	Parkinson's Signaling Pathway		4.93			IFI44 vs. RSAD2		Spearman's correlation	***	6.54523e-06
	NAFLD Signaling Pathway		4.93			IFI44 vs. IFIT3		Spearman's correlation	***	5.54243e-07
	Fcgamma receptor (FCGR) dependent phagocytosis		4.71			IFI44 vs. CCL2		Spearman's correlation	***	0.000140578
	Granulocyte Adhesion and Diapedesis		4.29			IFI44 vs. IFI6		Spearman's correlation	***	1.91656e-05
	Interleukin-4 and Interleukin-13 signaling		4.28			IFI44 vs. ISG15		Spearman's correlation	***	4.7459e-05
						IFI44 vs. USP18		Spearman's correlation	***	0.000187537
						IFI44 vs. MX1		Spearman's correlation	***	0.000187537
						IFI44 vs. CMPK2		Spearman's correlation	***	9.33372e-05
						IFI44 vs. OAS3		Spearman's correlation	***	0.000103651
						IFIT1 vs. LAMP3		Spearman's correlation	***	0.000170691
						IFIT1 vs. HERC5		Spearman's correlation	***	3.2016e-06
						IFIT1 vs. RSAD2		Spearman's correlation	***	6.54523e-06
						IFIT1 vs. IFIT3		Spearman's correlation	***	3.2016e-06
						IFIT1 vs. CCL2		Spearman's correlation	***	8.38124e-05
						IFIT1 vs. IFI6		Spearman's correlation	***	3.27345e-05
						IFIT1 vs. ISG15		Spearman's correlation	***	1.91656e-05
						IFIT1 vs. USP18		Spearman's correlation	***	5.34037e-05
						IFIT1 vs. MX1		Spearman's correlation	***	6.72037e-05
						IFIT1 vs. CMPK2		Spearman's correlation	***	0.000140578
						IFIT1 vs. OAS3		Spearman's correlation	***	0.000127213
						LAMP3 vs. HERC5		Spearman's correlation	***	5.51561e-06
						LAMP3 vs. RSAD2		Spearman's correlation	***	6.75704e-08
						LAMP3 vs. IFIT3		Spearman's correlation	***	4.27437e-07
						LAMP3 vs. CCL2		Spearman's correlation	***	4.20284e-05
						LAMP3 vs. IFI6		Spearman's correlation	***	6.54523e-06
						LAMP3 vs. ISG15		Spearman's correlation	***	1.41958e-06
						LAMP3 vs. USP18		Spearman's correlation	***	4.62741e-06
						LAMP3 vs. MX1		Spearman's correlation	***	2.52012e-05
						LAMP3 vs. CMPK2		Spearman's correlation	***	9.0382e-07
						LAMP3 vs. OAS3		Spearman's correlation	***	7.10793e-07
						HERC5 vs. RSAD2		Spearman's correlation	***	9.57636e-08
						HERC5 vs. IFIT3		Spearman's correlation	***	4.66729e-08
						HERC5 vs. CCL2		Spearman's correlation	***	8.38124e-05
						HERC5 vs. IFI6		Spearman's correlation	***	5.34037e-05
						HERC5 vs. ISG15		Spearman's correlation	***	3.85734e-06
						HERC5 vs. USP18		Spearman's correlation	***	1.23899e-05
						HERC5 vs. MX1		Spearman's correlation	***	4.27437e-07
						HERC5 vs. CMPK2		Spearman's correlation	***	7.10793e-07
						HERC5 vs. OAS3		Spearman's correlation	***	7.10793e-07
						RSAD2 vs. IFIT3		Spearman's correlation	***	1.40708e-09
						RSAD2 vs. CCL2		Spearman's correlation	***	4.62741e-06
						RSAD2 vs. IFI6		Spearman's correlation	***	4.27437e-07
						RSAD2 vs. ISG15		Spearman's correlation	***	6.75704e-08
						RSAD2 vs. USP18		Spearman's correlation	***	1.82227e-07
						RSAD2 vs. MX1		Spearman's correlation	***	3.25928e-07
						RSAD2 vs. CMPK2		Spearman's correlation	***	6.75704e-08
						RSAD2 vs. OAS3		Spearman's correlation	***	8.08343e-09
						IFIT3 vs. CCL2		Spearman's correlation	***	1.43783e-05
						IFIT3 vs. IFI6		Spearman's correlation	***	3.2016e-06
						IFIT3 vs. ISG15		Spearman's correlation	***	1.7576e-06
						IFIT3 vs. USP18		Spearman's correlation	***	7.72472e-06
						IFIT3 vs. MX1		Spearman's correlation	***	3.2016e-06
						IFIT3 vs. CMPK2		Spearman's correlation	***	3.25928e-07
						IFIT3 vs. OAS3		Spearman's correlation	***	3.25928e-07
						CCL2 vs. IFI6		Spearman's correlation	***	1.06258e-05
						CCL2 vs. ISG15		Spearman's correlation	***	4.7459e-05
						CCL2 vs. USP18		Spearman's correlation	***	9.08545e-06
						CCL2 vs. MX1		Spearman's correlation	***	4.20284e-05
						CCL2 vs. CMPK2		Spearman's correlation	***	2.52012e-05
						CCL2 vs. OAS3		Spearman's correlation	***	6.54523e-06
						IFI6 vs. ISG15		Spearman's correlation	***	8.08343e-09
						IFI6 vs. USP18		Spearman's correlation	***	8.08343e-09
						IFI6 vs. MX1		Spearman's correlation	***	1.7576e-06
						IFI6 vs. CMPK2		Spearman's correlation	***	1.33135e-07
						IFI6 vs. OAS3		Spearman's correlation	***	3.25928e-07
						ISG15 vs. USP18		Spearman's correlation	***	6.94936e-10
						ISG15 vs. MX1		Spearman's correlation	***	3.25928e-07
						ISG15 vs. CMPK2		Spearman's correlation	***	4.66729e-08
						ISG15 vs. OAS3		Spearman's correlation	***	9.57636e-08
						USP18 vs. MX1		Spearman's correlation	***	1.82227e-07
						USP18 vs. CMPK2		Spearman's correlation	***	6.75704e-08
						USP18 vs. OAS3		Spearman's correlation	***	6.75704e-08
						MX1 vs. CMPK2		Spearman's correlation	***	4.78005e-09
						MX1 vs. OAS3		Spearman's correlation	***	4.66729e-08
						CMPK2 vs. OAS3		Spearman's correlation	***	4.78005e-09
					Extended Figure 1k
					Correlation matrix	Symptom score vs. HJURP		Spearman's correlation	*	0.0188049
						E2F8 vs. H2AC4		Spearman's correlation	*	0.0248299
						E2F8 vs. MKI67		Spearman's correlation	*	0.0257156
						E2F8 vs. H2BC6		Spearman's correlation	*	0.0436262
						E2F8 vs. H3C12		Spearman's correlation	*	0.0397042
						E2F8 vs. H2BC13		Spearman's correlation	*	0.0493181
						E2F8 vs. H2BC12		Spearman's correlation	*	0.0478521
						TYMS vs. H2AC4		Spearman's correlation	**	0.00561489
						TYMS vs. H2AC3		Spearman's correlation	**	0.00647802
						TYMS vs. CCNB2		Spearman's correlation	*	0.0397042
						TYMS vs. H2BC17		Spearman's correlation	*	0.0222989
						TYMS vs. H2BC6		Spearman's correlation	*	0.0141289
						TYMS vs. H2BC5		Spearman's correlation	*	0.0125158
						TYMS vs. H3C2		Spearman's correlation	**	0.00319264
						TYMS vs. RRM2		Spearman's correlation	*	0.0115224
						TYMS vs. H3C7		Spearman's correlation	*	0.0397042
						TYMS vs. H2AC14		Spearman's correlation	**	0.00168863
						TYMS vs. H3C12		Spearman's correlation	**	0.00319264
						TYMS vs. H3C8		Spearman's correlation	***	0.000140578
						TYMS vs. H3C3		Spearman's correlation	***	0.000654671
						TYMS vs. H2BC14		Spearman's correlation	**	0.00227822
						TYMS vs. H2BC9		Spearman's correlation	**	0.00589095
						TYMS vs. H1-5		Spearman's correlation	**	0.00241457
						TYMS vs. H2BC13		Spearman's correlation	***	0.000269503
						TYMS vs. H2BC12		Spearman's correlation	***	0.000348568
						H2AC4 vs. H2BC3		Spearman's correlation	**	0.00270533
						H2AC4 vs. CCNB2		Spearman's correlation	**	0.00374922
						H2AC4 vs. HJURP		Spearman's correlation	*	0.031589
						H2AC4 vs. CDC25A		Spearman's correlation	*	0.0231749
						H2AC4 vs. MKI67		Spearman's correlation	*	0.0171844
						H2AC4 vs. H2BC6		Spearman's correlation	*	0.0231214
						H2AC4 vs. H2BC5		Spearman's correlation	**	0.00534679
						H2AC4 vs. H3C2		Spearman's correlation	*	0.0171844
						H2AC4 vs. RRM2		Spearman's correlation	**	0.00852272
						H2AC4 vs. H3C7		Spearman's correlation	**	0.0093072
						H2AC4 vs. H2AC14		Spearman's correlation	**	0.00437845
						H2AC4 vs. H3C12		Spearman's correlation	***	0.000269503
						H2AC4 vs. H3C8		Spearman's correlation	***	0.000757953
						H2AC4 vs. H3C3		Spearman's correlation	***	0.000410964
						H2AC4 vs. H2BC14		Spearman's correlation	***	0.000246779
						H2AC4 vs. H2BC9		Spearman's correlation	**	0.00355512
						H2AC4 vs. H1-5		Spearman's correlation	***	3.7155e-05
						H2AC4 vs. H2BC13		Spearman's correlation	***	0.00070458
						H2AC4 vs. H2BC12		Spearman's correlation	**	0.00270533
						H2BC3 vs. CCNB2		Spearman's correlation	*	0.031589
						H2BC3 vs. HJURP		Spearman's correlation	**	0.00815226
						H2BC3 vs. CDC25A		Spearman's correlation	*	0.0147699
						H2BC3 vs. H2BC17		Spearman's correlation	*	0.0337619
						H2BC3 vs. MKI67		Spearman's correlation	*	0.0337619
						H2BC3 vs. H2BC6		Spearman's correlation	**	0.00561489
						H2BC3 vs. H2BC5		Spearman's correlation	**	0.00179507
						H2BC3 vs. H3C2		Spearman's correlation	**	0.00202519
						H2BC3 vs. RRM2		Spearman's correlation	***	0.000378614
						H2BC3 vs. H3C7		Spearman's correlation	**	0.001004
						H2BC3 vs. H2AC14		Spearman's correlation	***	1.91656e-05
						H2BC3 vs. H3C12		Spearman's correlation	***	0.000127213
						H2BC3 vs. H3C8		Spearman's correlation	***	6.54523e-06
						H2BC3 vs. H3C3		Spearman's correlation	**	0.00744639
						H2BC3 vs. H2BC14		Spearman's correlation	**	0.00647802
						H2BC3 vs. H2BC9		Spearman's correlation	**	0.00149011
						H2BC3 vs. H1-5		Spearman's correlation	***	0.000607301
						H2BC3 vs. H2BC13		Spearman's correlation	**	0.00158647
						H2BC3 vs. H2BC12		Spearman's correlation	**	0.00227822
						CCNB2 vs. HJURP		Spearman's correlation	**	0.00416064
						CCNB2 vs. CDC25A		Spearman's correlation	*	0.0134197
						CCNB2 vs. MKI67		Spearman's correlation	*	0.0478521
						CCNB2 vs. H2BC5		Spearman's correlation	*	0.0171844
						CCNB2 vs. H3C2		Spearman's correlation	*	0.0110473
						CCNB2 vs. RRM2		Spearman's correlation	**	0.00890986
						CCNB2 vs. H3C7		Spearman's correlation	**	0.00679001
						CCNB2 vs. H2AC14		Spearman's correlation	*	0.0360475
						CCNB2 vs. H3C12		Spearman's correlation	**	0.00779133
						CCNB2 vs. H3C8		Spearman's correlation	**	0.00319264
						CCNB2 vs. H3C3		Spearman's correlation	**	0.00374922
						CCNB2 vs. H2BC14		Spearman's correlation	**	0.00139774
						CCNB2 vs. H2BC9		Spearman's correlation	**	0.00122749
						CCNB2 vs. H1-5		Spearman's correlation	**	0.00131073
						CCNB2 vs. H2BC13		Spearman's correlation	**	0.00202519
						CCNB2 vs. H2BC12		Spearman's correlation	**	0.00190785
						HJURP vs. CDC25A		Spearman's correlation	***	8.03562e-06
						HJURP vs. H2BC17		Spearman's correlation	*	0.0275698
						CCNB2 vs. MKI67		Spearman's correlation	*	0.0295267
						CCNB2 vs. H2BC6		Spearman's correlation	*	0.0285401
						CCNB2 vs. H3C2		Spearman's correlation	*	0.0257156
						CCNB2 vs. RRM2		Spearman's correlation	*	0.0159069
						CCNB2 vs. H3C7		Spearman's correlation	*	0.0105921
						CCNB2 vs. H2AC14		Spearman's correlation	*	0.016533
						CCNB2 vs. H3C12		Spearman's correlation	*	0.0436262
						CCNB2 vs. H3C8		Spearman's correlation	*	0.0147048
						CCNB2 vs. H3C3		Spearman's correlation	*	0.0159069
						CCNB2 vs. H2BC14		Spearman's correlation	*	0.0478521
						CCNB2 vs. H2BC9		Spearman's correlation	*	0.0199809
						CCNB2 vs. H1-5		Spearman's correlation	*	0.0147048
						CCNB2 vs. H2BC13		Spearman's correlation	*	0.020729
						CCNB2 vs. H2BC12		Spearman's correlation	*	0.0178496
						CDC25A vs. H2BC17		Spearman's correlation	**	0.00540524
						CDC25A vs. H2BC6		Spearman's correlation	*	0.0348572
						CDC25A vs. H3C2		Spearman's correlation	*	0.04707
						CDC25A vs. RRM2		Spearman's correlation	*	0.0263068
						CDC25A vs. H3C7		Spearman's correlation	**	0.00848417
						CDC25A vs. H2AC14		Spearman's correlation	*	0.0322226
						CDC25A vs. H3C12		Spearman's correlation	*	0.0391198
						CDC25A vs. H3C8		Spearman's correlation	*	0.0154864
						CDC25A vs. H3C3		Spearman's correlation	**	0.0064333
						CDC25A vs. H2BC14		Spearman's correlation	*	0.0169934
						CDC25A vs. H2BC9		Spearman's correlation	*	0.0335267
						CDC25A vs. H1-5		Spearman's correlation	**	0.009936
						CDC25A vs. H2BC13		Spearman's correlation	*	0.0147699
						CDC25A vs. H2BC12		Spearman's correlation	*	0.0140853
						H2BC17 vs. MKI67		Spearman's correlation	**	0.00190785
						H2BC17 vs. H2BC6		Spearman's correlation	***	0.000654671
						H2BC17 vs. H2BC5		Spearman's correlation	**	0.00647802
						H2BC17 vs. H3C2		Spearman's correlation	***	0.000269503
						H2BC17 vs. RRM2		Spearman's correlation	**	0.00114919
						H2BC17 vs. H3C7		Spearman's correlation	***	0.000269503
						H2BC17 vs. H2AC14		Spearman's correlation	**	0.00337078
						H2BC17 vs. H3C12		Spearman's correlation	**	0.00355512
						H2BC17 vs. H3C8		Spearman's correlation	**	0.0028602
						H2BC17 vs. H3C3		Spearman's correlation	***	0.000814066
						H2BC17 vs. H2BC14		Spearman's correlation	**	0.00561489
						H2BC17 vs. H2BC9		Spearman's correlation	***	0.000563084
						H2BC17 vs. H1-5		Spearman's correlation	**	0.00122749
						H2BC17 vs. H2BC13		Spearman's correlation	***	0.000757953
						H2BC17 vs. H2BC12		Spearman's correlation	***	0.000127213
						MKI67 vs. H2BC6		Spearman's correlation	**	0.00618025
						MKI67 vs. H2BC5		Spearman's correlation	*	0.0159069
						MKI67 vs. H3C2		Spearman's correlation	**	0.00711077
						MKI67 vs. RRM2		Spearman's correlation	**	0.00355512
						MKI67 vs. H3C7		Spearman's correlation	***	0.000874024
						MKI67 vs. H2AC14		Spearman's correlation	*	0.0147048
						MKI67 vs. H3C12		Spearman's correlation	**	0.00437845
						MKI67 vs. H3C8		Spearman's correlation	*	0.0248299
						MKI67 vs. H3C3		Spearman's correlation	**	0.00509126
						MKI67 vs. H2BC14		Spearman's correlation	*	0.0110473
						MKI67 vs. H2BC9		Spearman's correlation	**	0.00202519
						MKI67 vs. H1-5		Spearman's correlation	**	0.00107431
						MKI67 vs. H2BC13		Spearman's correlation	**	0.00779133
						MKI67 vs. H2BC12		Spearman's correlation	**	0.00561489
						H2BC6 vs. H2BC5		Spearman's correlation	***	4.20284e-05
						H2BC6 vs. H3C2		Spearman's correlation	***	2.8778e-05
						H2BC6 vs. RRM2		Spearman's correlation	**	0.00227822
						H2BC6 vs. H3C7		Spearman's correlation	***	0.000874024
						H2BC6 vs. H2AC14		Spearman's correlation	**	0.00255603
						H2BC6 vs. H3C12		Spearman's correlation	**	0.00179507
						H2BC6 vs. H3C8		Spearman's correlation	***	0.000874024
						H2BC6 vs. H3C3		Spearman's correlation	***	0.000757953
						H2BC6 vs. H2BC14		Spearman's correlation	*	0.0159069
						H2BC6 vs. H2BC9		Spearman's correlation	***	8.38124e-05
						H2BC6 vs. H1-5		Spearman's correlation	**	0.00255603
						H2BC6 vs. H2BC13		Spearman's correlation	***	0.000225492
						H2BC6 vs. H2BC12		Spearman's correlation	**	0.00131073
						H2BC5 vs. H3C2		Spearman's correlation	***	0.000127213
						H2BC5 vs. RRM2		Spearman's correlation	**	0.00114919
						H2BC5 vs. H3C7		Spearman's correlation	***	0.000269503
						H2BC5 vs. H2AC14		Spearman's correlation	**	0.0039498
						H2BC5 vs. H3C12		Spearman's correlation	***	0.000320274
						H2BC5 vs. H3C8		Spearman's correlation	***	0.000127213
						H2BC5 vs. H3C3		Spearman's correlation	**	0.00460738
						H2BC5 vs. H2BC14		Spearman's correlation	**	0.00852272
						H2BC5 vs. H2BC9		Spearman's correlation	***	2.8778e-05
						H2BC5 vs. H1-5		Spearman's correlation	**	0.001004
						H2BC5 vs. H2BC13		Spearman's correlation	***	0.000246779
						H2BC5 vs. H2BC12		Spearman's correlation	**	0.00122749
						H3C2 vs. RRM2		Spearman's correlation	***	7.10793e-07
						H3C2 vs. H3C7		Spearman's correlation	***	3.2016e-06
						H3C2 vs. H2AC14		Spearman's correlation	***	6.72037e-05
						H3C2 vs. H3C12		Spearman's correlation	***	0.000127213
						H3C2 vs. H3C8		Spearman's correlation	***	1.23899e-05
						H3C2 vs. H3C3		Spearman's correlation	***	0.000140578
						H3C2 vs. H2BC14		Spearman's correlation	***	0.000607301
						H3C2 vs. H2BC9		Spearman's correlation	***	1.66366e-05
						H3C2 vs. H1-5		Spearman's correlation	***	0.000410964
						H3C2 vs. H2BC13		Spearman's correlation	***	3.27345e-05
						H3C2 vs. H2BC12		Spearman's correlation	***	4.7459e-05
						RRM2 vs. H3C7		Spearman's correlation	***	4.66729e-08
						RRM2 vs. H2AC14		Spearman's correlation	***	1.41958e-06
						RRM2 vs. H3C12		Spearman's correlation	***	2.20241e-05
						RRM2 vs. H3C8		Spearman's correlation	***	7.72472e-06
						RRM2 vs. H3C3		Spearman's correlation	***	0.000445276
						RRM2 vs. H2BC14		Spearman's correlation	***	0.000140578
						RRM2 vs. H2BC9		Spearman's correlation	***	8.38124e-05
						RRM2 vs. H1-5		Spearman's correlation	***	9.33372e-05
						RRM2 vs. H2BC13		Spearman's correlation	***	0.000154978
						RRM2 vs. H2BC12		Spearman's correlation	***	0.000127213
						H3C7 vs. H2AC14		Spearman's correlation	***	0.000127213
						H3C7 vs. H3C12		Spearman's correlation	***	4.7459e-05
						H3C7 vs. H3C8		Spearman's correlation	***	5.99997e-05
						H3C7 vs. H3C3		Spearman's correlation	***	0.000563084
						H3C7 vs. H2BC14		Spearman's correlation	***	0.000225492
						H3C7 vs. H2BC9		Spearman's correlation	***	5.34037e-05
						H3C7 vs. H1-5		Spearman's correlation	***	0.000114981
						H3C7 vs. H2BC13		Spearman's correlation	***	0.000187537
						H3C7 vs. H2BC12		Spearman's correlation	***	0.000170691
						H2AC14 vs. H3C12		Spearman's correlation	***	9.08545e-06
						H2AC14 vs. H3C8		Spearman's correlation	***	1.13664e-06
						H2AC14 vs. H3C3		Spearman's correlation	***	0.000521204
						H2AC14 vs. H2BC14		Spearman's correlation	***	0.000654671
						H2AC14 vs. H2BC9		Spearman's correlation	***	0.000205867
						H2AC14 vs. H1-5		Spearman's correlation	***	4.20284e-05
						H2AC14 vs. H2BC13		Spearman's correlation	***	9.33372e-05
						H2AC14 vs. H2BC12		Spearman's correlation	***	0.000114981
						H3C12 vs. H3C8		Spearman's correlation	***	5.54243e-07
						H3C12 vs. H3C3		Spearman's correlation	***	0.000348568
						H3C12 vs. H2BC14		Spearman's correlation	***	7.51588e-05
						H3C12 vs. H2BC9		Spearman's correlation	***	2.20241e-05
						H3C12 vs. H1-5		Spearman's correlation	***	3.2016e-06
						H3C12 vs. H2BC13		Spearman's correlation	***	9.08545e-06
						H3C12 vs. H2BC12		Spearman's correlation	***	1.66366e-05
						H3C8 vs. H3C3		Spearman's correlation	***	0.000140578
						H3C8 vs. H2BC14		Spearman's correlation	***	0.000127213
						H3C8 vs. H2BC9		Spearman's correlation	***	2.20241e-05
						H3C8 vs. H1-5		Spearman's correlation	***	1.06258e-05
						H3C8 vs. H2BC13		Spearman's correlation	***	1.7576e-06
						H3C8 vs. H2BC12		Spearman's correlation	***	3.2016e-06
						H3C3 vs. H2BC14		Spearman's correlation	***	7.10793e-07
						H3C3 vs. H2BC9		Spearman's correlation	***	0.000127213
						H3C3 vs. H1-5		Spearman's correlation	***	3.2016e-06
						H3C3 vs. H2BC13		Spearman's correlation	***	9.0382e-07
						H3C3 vs. H2BC12		Spearman's correlation	***	9.08545e-06
						H2BC14 vs. H2BC9		Spearman's correlation	***	0.000378614
						H2BC14 vs. H1-5		Spearman's correlation	***	3.2016e-06
						H2BC14 vs. H2BC13		Spearman's correlation	***	2.20241e-05
						H2BC14 vs. H2BC12		Spearman's correlation	***	5.34037e-05
						H2BC9 vs. H1-5		Spearman's correlation	***	3.2016e-06
						H2BC9 vs. H2BC13		Spearman's correlation	***	2.63785e-06
						H2BC9 vs. H2BC12		Spearman's correlation	***	1.23899e-05
						H1-5 vs. H2BC13		Spearman's correlation	***	1.13664e-06
						H1-5 vs. H2BC12		Spearman's correlation	***	2.63785e-06
						H2BC13 vs. H2BC12		Spearman's correlation	***	8.08343e-09

## Sheet: Extended Figure 2 statistics
Graph title	Comparison	Timepoint	Analysis	Summary	adjusted p-value
Extended Figure 2a
IFN-α2a	Symptomatic vs. Asymptomatic	day 3	Holm-Šídák's multiple comparisons test	**	0.0038
	Symptomatic vs. Asymptomatic	day 5	Holm-Šídák's multiple comparisons test	*	0.048
IFN-γ	Symptomatic vs. Asymptomatic	day 2	Holm-Šídák's multiple comparisons test	**	0.0054
		day 5	Holm-Šídák's multiple comparisons test	*	0.0148
		day 6	Holm-Šídák's multiple comparisons test	*	0.0337
IL-10	Symptomatic vs. Asymptomatic	day 1	Holm-Šídák's multiple comparisons test	*	0.0405
		day 2	Holm-Šídák's multiple comparisons test	*	0.0466
		day 3	Holm-Šídák's multiple comparisons test	*	0.0173
		day 4	Holm-Šídák's multiple comparisons test	*	0.0449
		day 6	Holm-Šídák's multiple comparisons test	*	0.0228
Extended Figure 2b
IFN-α2a	Symptomatic vs. Asymptomatic	day 0	Holm-Šídák's multiple comparisons test	*	0.0385
IL-15	Symptomatic vs. Asymptomatic	day 4	Holm-Šídák's multiple comparisons test	**	0.0091
		day 7	Holm-Šídák's multiple comparisons test	*	0.015
		day 9	Holm-Šídák's multiple comparisons test	*	0.0286
IL-6	Symptomatic vs. Asymptomatic	day 28	Holm-Šídák's multiple comparisons test	*	0.0379
TNF	Symptomatic vs. Asymptomatic	day 2	Holm-Šídák's multiple comparisons test	*	0.0253
		day 8	Holm-Šídák's multiple comparisons test	**	0.0075
IL-10	Symptomatic vs. Asymptomatic	day 7	Holm-Šídák's multiple comparisons test	*	0.0232
Extended Figure 2c
Correlation matrix	Day 2 Blood CXCL10	Day 2	Spearman's correlation	*	0.0378976
	Day 2 Nasal lining fluid TNF		Spearman's correlation	*	0.0382327
	Day 2 Nasal lining fluid CCL13		Spearman's correlation	*	0.0265079
	Day 6 Blood IL-10	Day 6	Spearman's correlation	*	0.030602

## Sheet: Extended Figure 4 statistics
Graph title	Comparison	Timepoint	Analysis	Summary	adjusted p-value
Extended Figure 4b
Monocytes	Symptomatic vs. Asymptomatic	day 3	Holm-Šídák's multiple comparisons test	*	0.0426
		day 4	Holm-Šídák's multiple comparisons test	*	0.0128
Extended Figure 4f
CD40 | CM	Symptomatic vs. Asymptomatic	day 4	Holm-Šídák's multiple comparisons test	*	0.038
		day 5	Holm-Šídák's multiple comparisons test	**	0.0024
CD40 | NCM	Symptomatic vs. Asymptomatic	day 2	Holm-Šídák's multiple comparisons test	*	0.0475
		day 4	Holm-Šídák's multiple comparisons test	*	0.0467
		day 5	Holm-Šídák's multiple comparisons test	*	0.0249
Extended Figure 4g
HLA-DR | CM	Symptomatic vs. Asymptomatic	day 1	Holm-Šídák's multiple comparisons test	*	0.026
		day 3	Holm-Šídák's multiple comparisons test	*	0.0227
HLA-DR | IM	Symptomatic vs. Asymptomatic	day 2	Holm-Šídák's multiple comparisons test	*	0.0261
HLA-DR | NCM	Symptomatic vs. Asymptomatic	day 1	Holm-Šídák's multiple comparisons test	*	0.0398
		day 4	Holm-Šídák's multiple comparisons test	*	0.0383
Extended Figure 4h
CD86 | cDC1c	Symptomatic vs. Asymptomatic	day 3	Holm-Šídák's multiple comparisons test	*	0.0201
CD86 | cDC2c	Symptomatic vs. Asymptomatic	day 3	Holm-Šídák's multiple comparisons test	***	0.0005
CD86 | CD11c+CD141-CD1c- DC	Symptomatic vs. Asymptomatic	day 3	Holm-Šídák's multiple comparisons test	*	0.0375

## Sheet: Extended Figure 5 statistics
Graph title	Comparison	Timepoint	Analysis	Summary	adjusted p-value
Extended Figure 5a
CD169 | CM	Symptomatic vs. Asymptomatic	day 3	Holm-Šídák's multiple comparisons test	*	0.0194
CD169 | NCM	Symptomatic vs. Asymptomatic	day 3	Holm-Šídák's multiple comparisons test	*	0.0326
		day 7	Holm-Šídák's multiple comparisons test	*	0.0423
HLA-ABC | CM	Symptomatic vs. Asymptomatic	day 3	Holm-Šídák's multiple comparisons test	*	0.0107
		day 4	Holm-Šídák's multiple comparisons test	*	0.0198
		day 5	Holm-Šídák's multiple comparisons test	***	0.0002
HLA-ABC | NCM	Symptomatic vs. Asymptomatic	day 4	Holm-Šídák's multiple comparisons test	***	0.0007
		day 5	Holm-Šídák's multiple comparisons test	**	0.001
CD40 | NCM	Symptomatic vs. Asymptomatic	day 4	Holm-Šídák's multiple comparisons test	*	0.0464
		day 5	Holm-Šídák's multiple comparisons test	*	0.0191
HLA-DR | NCM	Symptomatic vs. Asymptomatic	day 4	Holm-Šídák's multiple comparisons test	*	0.0437
		day 10	Holm-Šídák's multiple comparisons test	*	0.0145
Extended Figure 5b
CD169 | cCD1c	Symptomatic vs. Asymptomatic	day 3	Holm-Šídák's multiple comparisons test	*	0.0316
CD169 | cCD2c	Symptomatic vs. Asymptomatic	day 3	Holm-Šídák's multiple comparisons test	**	0.0031
CD169 | CD11c+CD141-CD1c- DC	Symptomatic vs. Asymptomatic	day 3	Holm-Šídák's multiple comparisons test	*	0.0317
		day 7	Holm-Šídák's multiple comparisons test	*	0.018
		day 10	Holm-Šídák's multiple comparisons test	*	0.0362
HLA-ABC | CD11c+CD141-CD1c- DC	Symptomatic vs. Asymptomatic	day 4	Holm-Šídák's multiple comparisons test	*	0.02
		day 5	Holm-Šídák's multiple comparisons test	*	0.0106
CD86 | cCD2c	Symptomatic vs. Asymptomatic	day 3	Holm-Šídák's multiple comparisons test	*	0.0104
CD86 | CD11c+CD141-CD1c- DC	Symptomatic vs. Asymptomatic	day 3	Holm-Šídák's multiple comparisons test	*	0.0423
CD86 | pDC	Symptomatic vs. Asymptomatic	day 1	Holm-Šídák's multiple comparisons test	**	0.0018

[truncated: 8 more sheets: Extended Figure 6 statistics, Extended Figure 7 statistics, Extended Figure 8 statistics, Extended Figure 9 statistics, Supp Figure 5 statistics, Supp Figure 7 statistics, Supp Figure 9 statistics, Supp Figure 10 statistics]
